# Supplementary material for: The influence of audience’s regulatory focus on the persuasive effect of different pro-vaccine messages
Source: PLoS One. 2025 Aug 6;20(8):e0328638. doi: 10.1371/journal.pone.0328638 (PMC12327666; doi:10.1371/journal.pone.0328638)
Supplement: S1 File — (ZIP) [file pone.0328638.s002.zip › Study1.xlsx]

## Sheet: promotion
No.	Gender	Age	Education	Promotion	Group	Control message	Vaccine safety	Vaccination restriction and contraindication	Untoward effect	Vaccine effectivenes	Credibility	Official position	Vaccination certification	Unofficial position	Physical benefit	Attraction	Risk perception	Responsibility	High standard group	Surrounding groups	Dual role persuasion	In-group pressure	Social benefits	Conformity	Obey	Interpretability–External attribution
1	1	26	4	26	1	5	10	9	10	11	10	11	8	11	9	9	11	9	9	10	11	9	3	11	11	10
2	1	23	4	24	1	1	7	2	10	9	6	10	1	9	1	1	10	6	1	1	8	1	1	1	6	4
3	2	22	4	26	1	1	11	10	11	9	6	10	1	7	1	6	9	7	6	4	9	6	2	2	10	7
4	1	22	4	22		6	9	8	7	7	10	11	8	11	5	3	10	6	5	2	8	6	2	9	8	10
5	1	19	2	17	2	8	8	6	9	9	9	7	4	7	3	2	9	7	6	4	7	6	7	7	6	8
6	2	22	4	27	1	4	11	6	9	9	10	9	4	9	4	1	9	8	6	6	6	8	1	7	6	10
7	1	21	4	25	1	4	10	9	11	9	7	10	6	9	2	2	9	6	6	7	8	7	3	3	7	8
8	1	32	5	22		7	9	8	9	10	8	8	2	9	1	1	9	10	4	8	9	4	1	1	2	8
9	2	22	4	22		2	7	4	5	7	8	10	2	5	3	1	7	3	5	1	7	4	3	5	4	4
10	2	23	4	27	1	2	9	6	6	6	8	6	3	3	3	3	7	7	3	1	6	4	4	3	1	7
11	2	29	4	21		5	6	7	10	8	7	8	5	7	2	4	9	8	3	6	7	10	6	6	7	7
12	1	22	4	16	2	8	9	4	6	8	4	8	7	4	4	5	5	8	9	8	6	8	8	9	4	8
13	1	20	4	21		2	11	1	11	11	7	10	5	11	1	3	8	8	6	5	11	7	7	1	7	11
14	1	28	5	27	1	3	11	2	11	11	10	10	7	9	2	1	10	7	8	2	11	7	11	1	3	11
15	2	21	4	14	2	2	10	7	10	9	9	10	4	8	1	1	9	7	6	7	6	7	1	5	7	7
16	1	25	4	28	1	3	11	9	10	9	9	11	8	8	10	9	11	9	8	10	10	10	9	8	10	10
17	2	23	5	15	2	5	7	7	7	8	8	8	6	7	7	7	7	6	7	7	7	5	7	7	7	8
18	1	19	4	19	2	8	6	7	10	11	6	10	9	11	6	9	9	10	9	5	10	6	3	7	7	10
19	2	24	5	21		2	9	9	8	8	5	10	4	3	1	1	6	8	4	7	8	5	3	8	10	8
20	2	38	4	22		2	5	7	7	7	5	8	4	7	4	5	7	7	5	6	5	7	5	6	8	6
21	1	20	4	17	2	1	1	2	1	11	11	11	1	11	1	1	11	11	3	6	11	8	3	7	1	7
22	2	22	4	16	2	7	8	8	9	11	8	7	8	9	8	7	8	8	6	8	9	7	5	8	8	8
23	2	46	2	27	1	7	9	8	11	8	8	11	8	8	9	4	9	9	8	8	9	8	5	11	4	8
24	2	21	4	24	1	6	9	9	9	9	8	9	6	7	7	6	10	8	7	9	8	8	7	8	9	8
25	1	24	4	26	1	8	9	9	7	8	8	9	6	8	3	3	9	7	3	6	6	7	3	2	1	7
26	1	22	4	26	1	2	9	9	10	10	11	10	3	11	2	1	11	10	4	9	9	9	1	7	6	9
27	1	20	3	14	2	4	11	1	11	9	9	11	7	10	5	1	10	11	1	10	11	11	9	7	11	11
28	1	23	4	22		6	9	11	9	8	7	10	4	8	2	3	8	8	5	6	11	4	1	3	7	11
29	1	23	5	22		1	9	1	8	10	10	9	4	9	4	1	10	9	1	5	9	6	2	4	8	8
30	2	25	4	28	1	6	11	10	10	10	11	10	7	9	8	9	9	10	10	10	10	9	5	9	9	11
31	2	22	4	23		7	9	9	8	9	9	9	7	9	6	7	11	8	7	7	9	6	6	7	7	10
32	2	63	2	15	2	8	8	6	8	8	9	8	8	6	8	5	10	6	8	9	5	8	6	8	11	5
33	2	23	4	26	1	3	10	8	9	8	7	9	5	6	3	3	11	6	5	11	7	3	4	5	7	7
34	1	28	4	25	1	5	10	6	9	10	11	8	6	10	7	3	8	9	8	9	4	8	10	2	7	9
35	1	25	4	27	1	7	11	9	11	11	8	10	7	9	8	9	10	9	7	8	10	9	4	9	10	9
36	2	20	4	28	1	4	11	11	8	10	8	10	7	6	4	4	11	8	5	8	11	8	5	3	11	10
37	2	22	4	24	1	9	10	4	10	11	10	11	11	10	5	7	11	9	10	8	10	8	4	8	10	10
38	1	21	4	24	1	4	10	7	10	9	7	9	4	10	2	2	7	3	2	3	8	3	2	4	6	8
39	2	21	3	22		1	11	11	11	11	11	11	8	7	6	1	11	11	8	1	1	8	7	2	1	11
40	2	67	3	26	1	1	11	9	11	11	11	11	1	9	1	1	10	11	1	11	8	9	1	1	8	10
41	1	27	4	18	2	4	9	7	9	9	9	9	1	7	6	3	8	9	2	6	7	7	4	2	3	7
42	1	25	4	19	2	6	8	7	9	8	8	8	4	10	4	4	10	7	9	6	9	3	4	5	6	9
43	1	23	4	17	2	7	11	7	11	10	11	11	8	10	7	4	10	9	10	9	11	8	8	9	10	9
44	2	21	4	23		6	9	10	9	8	8	8	6	8	3	10	9	7	4	7	6	9	6	4	6	7
45	1	21	4	19	2	3	11	8	11	11	11	11	5	10	1	1	11	8	7	4	8	6	7	6	11	11
46	2	25	4	18	2	9	9	7	11	9	9	10	8	7	7	5	10	9	6	6	9	7	7	6	4	8
47	1	19	3	21		2	9	3	9	8	5	5	6	6	1	1	7	8	4	6	7	7	1	4	7	8
48	2	21	4	25	1	3	6	3	9	8	7	6	5	5	4	4	7	7	5	8	4	5	9	3	10	6
49	2	19	4	22		5	11	11	11	11	9	11	1	11	4	1	11	9	1	9	9	8	6	1	10	9
50	2	24	4	17	2	6	7	8	7	9	7	7	7	7	5	4	8	8	6	7	7	7	6	6	7	6
51	2	25	4	24	1	7	11	9	11	10	11	11	8	11	3	9	10	10	8	9	9	8	11	8	11	9
52	2	22	4	20		6	7	7	9	8	8	10	7	8	1	4	6	8	3	7	7	5	6	3	6	6
53	2	20	4	20		7	9	9	10	9	10	10	5	10	5	5	11	10	10	6	10	9	4	4	11	10
54	2	39	4	25	1	7	9	8	6	9	8	9	7	8	7	5	9	7	6	7	7	7	6	6	5	9
55	1	24	4	15	2	2	10	6	9	8	8	9	4	7	2	2	9	9	3	3	9	7	8	8	9	3
56	2	20	4	24	1	1	1	1	5	7	6	11	1	7	1	1	8	3	1	6	9	6	6	1	11	6
57	1	18	4	14	2	3	10	1	6	10	8	10	1	11	1	1	11	11	4	4	6	5	5	1	9	5
58	1	26	4	23		3	11	9	11	11	5	9	2	7	1	1	11	6	1	3	10	3	10	1	9	7
59	2	20	4	26	1	1	6	9	11	5	6	9	2	6	2	1	7	6	4	6	6	4	2	3	9	5
60	2	24	4	23		4	10	11	8	8	9	8	2	9	3	4	8	7	3	3	8	3	2	3	6	9
61	2	22	4	22		1	9	10	10	8	2	10	4	5	2	3	8	6	5	6	8	3	2	3	8	10
62	2	21	4	27	1	1	10	3	8	9	7	9	5	7	3	1	8	10	2	6	8	6	1	6	1	8
63	2	36	3	26	1	6	9	8	9	11	10	11	6	11	9	9	10	11	5	11	5	9	4	7	8	11
64	2	22	4	17	2	2	7	7	7	6	6	6	4	4	2	1	6	4	3	4	5	3	1	4	5	6
65	1	23	2	21		5	7	6	7	6	6	7	4	6	2	3	9	8	6	6	5	7	4	5	4	6
66	2	23	4	20		4	11	11	11	11	7	11	6	9	4	9	11	10	3	8	11	6	8	1	6	11
67	1	22	4	24	1	2	10	8	11	11	3	11	6	11	1	1	11	10	2	7	10	9	1	2	10	9
68	2	40	5	20		1	2	1	2	3	1	2	1	2	1	1	4	1	1	3	1	2	1	1	2	4
69	1	23	3	20		5	8	9	9	9	4	10	5	7	1	1	9	9	1	8	8	7	1	4	7	11
70	2	19	4	26	1	3	11	9	9	9	5	11	7	7	2	1	9	7	3	7	10	6	3	6	10	9
71	2	19	4	22		5	8	9	8	8	6	7	4	7	3	4	9	6	4	6	7	7	3	4	5	7
72	1	25	4	15	2	1	8	10	7	11	3	11	6	7	1	1	6	7	4	6	9	9	1	1	11	8
73	1	19	3	12	2	3	11	6	11	11	9	11	1	7	1	2	11	7	10	1	10	10	7	5	11	11
74	2	18	4	17	2	5	7	8	10	7	7	9	7	8	4	6	8	6	7	7	7	5	5	6	5	7
75	2	23	4	23		4	7	6	7	7	7	8	5	6	6	5	7	7	6	6	9	5	5	5	6	8
76	1	23	4	24	1	4	10	10	9	8	8	10	1	8	2	2	8	6	3	3	7	2	1	2	6	7
77	2	34	4	15	2	7	7	6	5	9	6	6	10	6	5	6	8	9	6	8	9	9	6	6	5	5
78	2	18	4	19	2	2	10	10	10	9	11	10	4	9	8	2	7	6	6	7	10	10	3	8	10	8
79	2	32	4	25	1	8	9	7	8	9	9	9	6	8	5	5	9	8	6	7	8	7	5	7	7	8
80	1	22	4	19	2	2	7	8	8	9	6	6	5	7	4	1	7	7	1	4	7	5	1	1	1	7
81	1	20	4	24	1	4	9	9	8	8	8	8	8	8	6	8	7	6	5	9	8	9	6	7	6	8
82	2	48	3	22		1	3	2	1	1	3	4	1	2	2	1	6	1	2	2	1	1	1	1	1	1
83	2	23	4	27	1	2	10	10	10	9	7	8	2	7	1	3	8	1	3	3	7	4	2	4	6	8
84	1	34	4	21		1	7	1	9	10	9	9	1	1	1	1	10	1	6	2	7	3	2	1	1	1
85	2	19	4	18	2	4	6	3	6	7	6	6	2	2	1	1	6	4	1	3	6	6	4	4	10	8
86	2	20	4	16	2	1	10	6	8	6	6	7	3	4	2	1	9	6	1	6	4	4	3	2	7	3
87	1	22	4	25	1	4	9	9	8	7	8	9	7	7	7	7	8	8	7	7	9	7	7	7	7	9
88	2	25	4	22		2	4	5	7	6	8	9	6	3	3	2	7	4	3	3	5	6	3	4	5	4
89	2	21	4	20		5	9	5	7	11	8	10	6	8	6	7	10	7	4	7	7	8	7	5	9	6
90	1	21	4	22		5	10	8	9	11	4	11	1	6	1	1	9	10	3	3	8	3	1	4	4	11
91	2	21	5	25	1	3	4	4	4	4	4	4	4	4	4	4	4	4	5	4	4	4	4	4	4	4
92	1	20	4	19	2	4	6	6	9	6	7	6	2	8	3	2	10	8	5	7	10	7	2	3	7	9
93	1	20	4	20		3	6	6	6	6	6	6	1	5	1	1	6	6	1	1	7	5	1	1	7	2
94	1	18	4	19	2	1	10	7	9	10	6	10	7	9	1	1	9	7	7	8	9	9	2	7	9	7
95	1	26	4	23		1	7	10	11	10	3	9	3	3	1	1	6	2	7	2	7	7	4	2	8	7
96	2	24	5	20		6	9	8	9	8	8	8	9	9	7	6	9	9	7	9	9	9	9	7	9	8
97	2	23	4	17	2	4	8	5	8	5	5	8	7	8	4	3	9	8	4	8	7	7	5	3	4	8
98	2	24	4	23		1	6	1	7	7	1	8	2	6	1	1	7	1	1	1	8	2	6	1	3	2
99	1	25	3	23		7	8	7	8	9	8	8	5	8	4	4	11	6	7	7	7	8	5	5	9	7
100	1	24	4	18	2	5	9	6	9	9	6	7	8	8	9	7	9	10	8	11	9	9	7	9	9	9
101	1	22	4	25	1	7	10	9	8	9	8	8	6	7	4	5	8	8	4	7	9	7	6	6	7	6
102	1	19	2	18	2	6	11	4	8	9	7	11	3	9	3	3	9	10	1	9	9	7	6	2	9	6
103	2	22	4	15	2	1	4	4	3	4	1	3	1	3	1	3	4	6	1	1	4	8	11	1	11	4
104	2	24	4	25	1	2	8	1	6	3	7	3	1	5	1	1	1	4	1	1	9	1	1	5	9	8
105	1	23	4	28	1	7	10	5	9	10	10	10	6	9	6	6	8	8	8	7	9	7	7	7	9	9
106	1	21	4	16	2	5	8	6	6	7	6	5	5	5	7	8	8	8	9	5	8	3	4	3	7	11
107	1	24	4	24	1	6	10	10	11	11	9	11	6	9	1	2	9	9	5	3	10	7	2	4	8	9
108	1	21	4	28	1	9	6	10	11	11	10	11	9	9	6	6	11	9	8	11	8	11	6	8	8	11
109	1	25	5	23		2	6	3	10	8	5	10	1	1	1	1	3	1	1	1	9	1	1	1	1	8
110	2	24	5	20		5	3	7	7	6	5	4	3	5	2	3	2	1	6	3	5	2	3	1	8	5
111	2	25	5	20		2	9	3	9	9	8	9	1	3	3	4	8	2	2	2	9	2	1	1	3	4
112	2	28	3	22		2	8	6	9	7	8	9	4	5	5	6	7	7	5	2	6	7	4	3	7	5
113	1	24	3	22		1	1	8	9	6	7	5	1	1	1	1	1	5	1	1	5	1	1	1	3	1
114	1	21	4	20		1	7	7	8	5	7	6	1	4	1	1	6	5	1	4	8	6	1	2	6	7
115	1	20	4	29	1	3	10	8	10	9	8	10	6	6	1	6	10	8	6	6	9	6	3	4	5	9
116	2	24	5	23		3	10	7	10	10	6	10	2	7	1	1	10	7	2	7	9	8	2	2	11	9
117	2	23	5	25	1	1	9	7	9	6	6	7	1	4	1	1	3	4	1	3	7	2	7	2	7	6
118	1	20	4	17	2	2	8	1	9	9	9	9	7	7	1	1	9	6	7	7	4	8	7	2	9	9
119	1	22	4	20		1	6	5	6	6	4	5	1	4	1	1	3	2	1	1	4	3	1	4	1	5
120	2	18	4	23		4	7	6	7	8	3	7	6	6	7	7	7	7	4	7	6	8	7	7	6	7
121	2	28	3	16	2	8	9	8	10	8	8	10	10	8	9	7	9	8	4	6	7	9	9	6	6	8
122	2	19	4	18	2	8	9	10	11	10	9	11	10	10	7	5	10	10	8	9	9	8	6	9	11	9
123	2	20	4	20		2	10	10	10	9	8	11	4	7	2	2	8	5	4	7	7	8	2	4	7	8
124	1	23	4	29	1	1	11	11	11	11	10	11	1	8	1	1	11	7	1	6	11	6	6	4	8	11
125	2	22	5	18	2	4	9	3	9	8	6	4	1	4	1	1	7	3	5	1	6	2	1	3	1	8
126	1	20	3	18	2	7	9	5	10	7	9	10	1	8	1	1	8	7	1	7	9	7	7	1	10	8
127	2	32	4	19	2	6	11	10	10	11	11	11	8	11	4	4	9	11	9	7	11	8	8	8	7	11
128	2	24	5	22		1	6	8	9	7	6	3	1	7	1	1	3	3	1	2	5	1	1	1	1	8
129	2	27	5	28	1	1	11	10	11	9	8	11	1	8	1	3	9	7	6	5	9	4	1	5	8	8
130	2	22	4	26	1	5	10	7	10	8	7	9	5	7	3	6	11	8	5	9	8	10	8	9	8	11
131	1	21	4	25	1	4	8	2	8	9	5	9	3	8	1	1	7	6	1	5	8	7	1	3	9	7
132	1	28	5	27	1	8	11	2	1	9	7	11	1	8	1	1	11	7	2	8	1	9	1	1	11	2
133	2	20	4	22		3	11	3	10	10	11	11	9	10	1	1	11	10	7	8	10	10	1	7	7	11
134	1	23	4	23		8	9	3	8	10	9	8	5	9	3	4	9	7	3	7	8	7	4	3	8	7
135	2	22	4	22		1	11	10	9	8	4	10	1	4	1	1	9	4	6	1	8	2	1	8	1	5
136	2	24	5	19	2	2	7	7	8	8	5	9	9	3	3	1	6	5	2	5	6	2	2	4	2	8
137	1	23	4	26	1	7	8	5	9	11	9	10	7	9	2	4	10	7	2	8	6	5	2	1	7	9
138	1	19	4	23		4	8	4	9	10	7	8	6	9	3	1	8	8	3	3	5	5	7	6	9	8
139	1	23	3	16	2	3	7	3	2	4	6	5	8	2	4	5	5	5	2	9	4	6	6	2	10	2
140	2	20	4	20		1	11	11	11	11	10	11	8	10	10	4	11	9	3	6	11	9	6	1	9	8
141	1	18	2	18	2	1	3	4	4	7	6	9	1	7	1	1	8	6	3	1	8	4	3	1	1	7
142	2	26	4	21		1	8	6	6	6	3	6	4	5	5	4	3	5	7	9	8	4	8	3	3	3
143	1	24	4	22		7	8	8	8	8	8	8	5	8	4	3	7	8	4	7	8	8	3	3	7	7
144	1	27	5	25	1	2	2	4	9	8	3	7	6	5	1	1	3	1	5	1	4	3	1	3	1	2
145	2	25	5	23		1	1	3	1	7	7	9	1	6	1	1	7	3	4	1	6	3	2	1	8	5
146	2	23	2	20		2	7	3	6	4	4	8	5	3	3	5	3	8	8	5	3	4	9	3	3	4
147	2	24	5	14	2	6	10	9	9	11	8	11	4	10	2	2	10	8	5	8	8	8	7	9	7	9
148	2	21	4	20		3	9	6	10	10	7	8	3	6	3	2	9	7	6	5	5	6	7	4	5	7
149	2	20	4	17	2	1	8	7	8	6	3	7	1	6	1	1	6	3	1	1	7	1	1	1	4	4
150	1	22	4	22		8	9	4	9	8	7	8	4	3	1	1	9	7	7	7	6	5	4	2	4	7
151	1	30	3	21		8	10	8	11	10	10	10	10	10	7	9	11	10	8	9	10	8	7	6	8	10
152	2	20	4	24	1	4	11	5	8	8	9	10	8	6	5	7	9	6	5	6	6	7	6	5	7	7
153	1	21	4	18	2	3	1	3	1	9	1	4	1	9	1	1	11	6	1	3	3	5	1	1	9	8
154	1	24	4	18	2	8	7	9	10	9	6	10	4	10	4	4	7	6	9	9	9	8	5	8	8	8
155	2	20	4	23		3	7	8	9	7	9	9	1	8	1	1	10	2	2	1	9	2	1	1	9	6
156	1	26	4	15	2	5	4	6	4	11	6	7	4	9	7	7	9	5	6	11	4	10	8	1	11	9
157	1	18	3	18	2	7	10	9	9	9	9	9	9	10	1	7	10	11	8	9	9	8	9	1	8	9
158	1	22	4	18	2	5	10	6	7	9	6	11	1	10	1	3	8	6	5	3	6	5	7	1	9	5
159	2	46	2	22		2	11	11	11	10	9	11	2	10	3	1	10	8	6	7	10	3	6	8	7	9
160	2	25	5	20		2	7	5	8	7	5	8	1	4	1	1	7	4	3	3	4	2	2	1	1	1
161	2	28	4	23		8	8	7	7	9	9	9	7	7	6	7	9	8	7	8	7	8	6	7	8	9
162	1	23	4	23		6	8	7	6	8	7	8	5	7	7	7	8	8	6	6	6	6	6	6	6	7
163	2	33	5	25	1	1	7	6	11	10	10	4	4	4	1	1	3	3	7	4	9	5	3	1	4	8
164	1	29	4	23		7	9	8	10	9	9	8	7	7	4	3	9	6	7	7	9	8	2	2	10	7
165	1	27	4	21		1	9	8	9	7	2	9	2	4	1	1	4	5	4	3	9	3	1	1	3	7
166	2	27	4	13	2	9	8	8	11	9	8	9	10	8	8	10	11	8	8	10	11	9	9	9	11	9
167	2	25	5	20		2	1	6	7	8	2	6	1	2	1	2	6	2	2	6	5	3	1	2	8	2
168	1	20	4	19	2	4	10	7	11	11	9	10	8	10	4	4	11	9	9	8	10	8	6	7	11	11
169	2	20	4	14	2	6	9	11	11	9	7	11	3	7	1	1	8	5	7	4	9	6	3	3	7	8

## Sheet: prevention
No.	Gender	Age	Education	Prevention	Group	Control message	Vaccine safety	Vaccination restriction and contraindication	Credibility	Untoward effect	Attraction	Vaccine effectivenes	Unofficial position	Vaccination certification	Official position	Physical benefit	Risk perception	Responsibility	High standard group	Surrounding groups	Dual role persuasion	In-group pressure	Social benefits	Conformity	Obey	Interpretability–External attribution
1	1	26	4	18	1	5	10	9	10	10	9	11	11	8	11	9	11	9	9	10	11	9	3	11	11	10
2	1	23	4	19	1	1	7	2	6	10	1	9	9	1	10	1	10	6	1	1	8	1	1	1	6	4
3	2	22	4	19	1	1	11	10	6	11	6	9	7	1	10	1	9	7	6	4	9	6	2	2	10	7
4	1	22	4	15		6	9	8	10	7	3	7	11	8	11	5	10	6	5	2	8	6	2	9	8	10
5	1	19	2	11	2	8	8	6	9	9	2	9	7	4	7	3	9	7	6	4	7	6	7	7	6	8
6	2	22	4	16		4	11	6	10	9	1	9	9	4	9	4	9	8	6	6	6	8	1	7	6	10
7	1	21	4	16		4	10	9	7	11	2	9	9	6	10	2	9	6	6	7	8	7	3	3	7	8
8	1	32	5	15		7	9	8	8	9	1	10	9	2	8	1	9	10	4	8	9	4	1	1	2	8
9	2	22	4	14		2	7	4	8	5	1	7	5	2	10	3	7	3	5	1	7	4	3	5	4	4
10	2	23	4	18	1	2	9	6	8	6	3	6	3	3	6	3	7	7	3	1	6	4	4	3	1	7
11	2	29	4	16		5	6	7	7	10	4	8	7	5	8	2	9	8	3	6	7	10	6	6	7	7
12	1	22	4	13		8	9	4	4	6	5	8	4	7	8	4	5	8	9	8	6	8	8	9	4	8
13	1	20	4	16		2	11	1	7	11	3	11	11	5	10	1	8	8	6	5	11	7	7	1	7	11
14	1	28	5	20	1	3	11	2	10	11	1	11	9	7	10	2	10	7	8	2	11	7	11	1	3	11
15	2	21	4	8	2	2	10	7	9	10	1	9	8	4	10	1	9	7	6	7	6	7	1	5	7	7
16	1	25	4	17	1	3	11	9	9	10	9	9	8	8	11	10	11	9	8	10	10	10	9	8	10	10
17	2	23	5	8	2	5	7	7	8	7	7	8	7	6	8	7	7	6	7	7	7	5	7	7	7	8
18	1	19	4	11	2	8	6	7	6	10	9	11	11	9	10	6	9	10	9	5	10	6	3	7	7	10
19	2	24	5	16		2	9	9	5	8	1	8	3	4	10	1	6	8	4	7	8	5	3	8	10	8
20	2	38	4	14		2	5	7	5	7	5	7	7	4	8	4	7	7	5	6	5	7	5	6	8	6
21	1	20	4	16		1	1	2	11	1	1	11	11	1	11	1	11	11	3	6	11	8	3	7	1	7
22	2	22	4	13		7	8	8	8	9	7	11	9	8	7	8	8	8	6	8	9	7	5	8	8	8
23	2	46	2	15		7	9	8	8	11	4	8	8	8	11	9	9	9	8	8	9	8	5	11	4	8
24	2	21	4	16		6	9	9	8	9	6	9	7	6	9	7	10	8	7	9	8	8	7	8	9	8
25	1	24	4	17	1	8	9	9	8	7	3	8	8	6	9	3	9	7	3	6	6	7	3	2	1	7
26	1	22	4	16		2	9	9	11	10	1	10	11	3	10	2	11	10	4	9	9	9	1	7	6	9
27	1	20	3	8	2	4	11	1	9	11	1	9	10	7	11	5	10	11	1	10	11	11	9	7	11	11
28	1	23	4	14		6	9	11	7	9	3	8	8	4	10	2	8	8	5	6	11	4	1	3	7	11
29	1	23	5	18	1	1	9	1	10	8	1	10	9	4	9	4	10	9	1	5	9	6	2	4	8	8
30	2	25	4	17	1	6	11	10	11	10	9	10	9	7	10	8	9	10	10	10	10	9	5	9	9	11
31	2	22	4	14		7	9	9	9	8	7	9	9	7	9	6	11	8	7	7	9	6	6	7	7	10
32	2	63	2	9	2	8	8	6	9	8	5	8	6	8	8	8	10	6	8	9	5	8	6	8	11	5
33	2	23	4	17	1	3	10	8	7	9	3	8	6	5	9	3	11	6	5	11	7	3	4	5	7	7
34	1	28	4	17	1	5	10	6	11	9	3	10	10	6	8	7	8	9	8	9	4	8	10	2	7	9
35	1	25	4	17	1	7	11	9	8	11	9	11	9	7	10	8	10	9	7	8	10	9	4	9	10	9
36	2	20	4	16		4	11	11	8	8	4	10	6	7	10	4	11	8	5	8	11	8	5	3	11	10
37	2	22	4	17	1	9	10	4	10	10	7	11	10	11	11	5	11	9	10	8	10	8	4	8	10	10
38	1	21	4	19	1	4	10	7	7	10	2	9	10	4	9	2	7	3	2	3	8	3	2	4	6	8
39	2	21	3	16		1	11	11	11	11	1	11	7	8	11	6	11	11	8	1	1	8	7	2	1	11
40	2	67	3	19	1	1	11	9	11	11	1	11	9	1	11	1	10	11	1	11	8	9	1	1	8	10
41	1	27	4	11	2	4	9	7	9	9	3	9	7	1	9	6	8	9	2	6	7	7	4	2	3	7
42	1	25	4	16		6	8	7	8	9	4	8	10	4	8	4	10	7	9	6	9	3	4	5	6	9
43	1	23	4	10	2	7	11	7	11	11	4	10	10	8	11	7	10	9	10	9	11	8	8	9	10	9
44	2	21	4	11	2	6	9	10	8	9	10	8	8	6	8	3	9	7	4	7	6	9	6	4	6	7
45	1	21	4	15		3	11	8	11	11	1	11	10	5	11	1	11	8	7	4	8	6	7	6	11	11
46	2	25	4	13		9	9	7	9	11	5	9	7	8	10	7	10	9	6	6	9	7	7	6	4	8
47	1	19	3	10	2	2	9	3	5	9	1	8	6	6	5	1	7	8	4	6	7	7	1	4	7	8
48	2	21	4	14		3	6	3	7	9	4	8	5	5	6	4	7	7	5	8	4	5	9	3	10	6
49	2	19	4	16		5	11	11	9	11	1	11	11	1	11	4	11	9	1	9	9	8	6	1	10	9
50	2	24	4	11	2	6	7	8	7	7	4	9	7	7	7	5	8	8	6	7	7	7	6	6	7	6
51	2	25	4	16		7	11	9	11	11	9	10	11	8	11	3	10	10	8	9	9	8	11	8	11	9
52	2	22	4	8	2	6	7	7	8	9	4	8	8	7	10	1	6	8	3	7	7	5	6	3	6	6
53	2	20	4	16		7	9	9	10	10	5	9	10	5	10	5	11	10	10	6	10	9	4	4	11	10
54	2	39	4	17	1	7	9	8	8	6	5	9	8	7	9	7	9	7	6	7	7	7	6	6	5	9
55	1	24	4	8	2	2	10	6	8	9	2	8	7	4	9	2	9	9	3	3	9	7	8	8	9	3
56	2	20	4	17	1	1	1	1	6	5	1	7	7	1	11	1	8	3	1	6	9	6	6	1	11	6
57	1	18	4	8	2	3	10	1	8	6	1	10	11	1	10	1	11	11	4	4	6	5	5	1	9	5
58	1	26	4	11	2	3	11	9	5	11	1	11	7	2	9	1	11	6	1	3	10	3	10	1	9	7
59	2	20	4	18	1	1	6	9	6	11	1	5	6	2	9	2	7	6	4	6	6	4	2	3	9	5
60	2	24	4	19	1	4	10	11	9	8	4	8	9	2	8	3	8	7	3	3	8	3	2	3	6	9
61	2	22	4	18	1	1	9	10	2	10	3	8	5	4	10	2	8	6	5	6	8	3	2	3	8	10
62	2	21	4	18	1	1	10	3	7	8	1	9	7	5	9	3	8	10	2	6	8	6	1	6	1	8
63	2	36	3	14		6	9	8	10	9	9	11	11	6	11	9	10	11	5	11	5	9	4	7	8	11
64	2	22	4	10	2	2	7	7	6	7	1	6	4	4	6	2	6	4	3	4	5	3	1	4	5	6
65	1	23	2	14		5	7	6	6	7	3	6	6	4	7	2	9	8	6	6	5	7	4	5	4	6
66	2	23	4	12	2	4	11	11	7	11	9	11	9	6	11	4	11	10	3	8	11	6	8	1	6	11
67	1	22	4	19	1	2	10	8	3	11	1	11	11	6	11	1	11	10	2	7	10	9	1	2	10	9
68	2	40	5	18	1	1	2	1	1	2	1	3	2	1	2	1	4	1	1	3	1	2	1	1	2	4
69	1	23	3	11	2	5	8	9	4	9	1	9	7	5	10	1	9	9	1	8	8	7	1	4	7	11
70	2	19	4	16		3	11	9	5	9	1	9	7	7	11	2	9	7	3	7	10	6	3	6	10	9
71	2	19	4	12	2	5	8	9	6	8	4	8	7	4	7	3	9	6	4	6	7	7	3	4	5	7
72	1	25	4	11	2	1	8	10	3	7	1	11	7	6	11	1	6	7	4	6	9	9	1	1	11	8
73	1	19	3	16		3	11	6	9	11	2	11	7	1	11	1	11	7	10	1	10	10	7	5	11	11
74	2	18	4	10	2	5	7	8	7	10	6	7	8	7	9	4	8	6	7	7	7	5	5	6	5	7
75	2	23	4	16		4	7	6	7	7	5	7	6	5	8	6	7	7	6	6	9	5	5	5	6	8
76	1	23	4	18	1	4	10	10	8	9	2	8	8	1	10	2	8	6	3	3	7	2	1	2	6	7
77	2	34	4	9	2	7	7	6	6	5	6	9	6	10	6	5	8	9	6	8	9	9	6	6	5	5
78	2	18	4	11	2	2	10	10	11	10	2	9	9	4	10	8	7	6	6	7	10	10	3	8	10	8
79	2	32	4	17	1	8	9	7	9	8	5	9	8	6	9	5	9	8	6	7	8	7	5	7	7	8
80	1	22	4	12	2	2	7	8	6	8	1	9	7	5	6	4	7	7	1	4	7	5	1	1	1	7
81	1	20	4	17	1	4	9	9	8	8	8	8	8	8	8	6	7	6	5	9	8	9	6	7	6	8
82	2	48	3	18	1	1	3	2	3	1	1	1	2	1	4	2	6	1	2	2	1	1	1	1	1	1
83	2	23	4	18	1	2	10	10	7	10	3	9	7	2	8	1	8	1	3	3	7	4	2	4	6	8
84	1	34	4	16		1	7	1	9	9	1	10	1	1	9	1	10	1	6	2	7	3	2	1	1	1
85	2	19	4	14		4	6	3	6	6	1	7	2	2	6	1	6	4	1	3	6	6	4	4	10	8
86	2	20	4	17	1	1	10	6	6	8	1	6	4	3	7	2	9	6	1	6	4	4	3	2	7	3
87	1	22	4	18	1	4	9	9	8	8	7	7	7	7	9	7	8	8	7	7	9	7	7	7	7	9
88	2	25	4	19	1	2	4	5	8	7	2	6	3	6	9	3	7	4	3	3	5	6	3	4	5	4
89	2	21	4	17	1	5	9	5	8	7	7	11	8	6	10	6	10	7	4	7	7	8	7	5	9	6
90	1	21	4	8	2	5	10	8	4	9	1	11	6	1	11	1	9	10	3	3	8	3	1	4	4	11
91	2	21	5	16		3	4	4	4	4	4	4	4	4	4	4	4	4	5	4	4	4	4	4	4	4
92	1	20	4	15		4	6	6	7	9	2	6	8	2	6	3	10	8	5	7	10	7	2	3	7	9
93	1	20	4	16		3	6	6	6	6	1	6	5	1	6	1	6	6	1	1	7	5	1	1	7	2
94	1	18	4	16		1	10	7	6	9	1	10	9	7	10	1	9	7	7	8	9	9	2	7	9	7
95	1	26	4	16		1	7	10	3	11	1	10	3	3	9	1	6	2	7	2	7	7	4	2	8	7
96	2	24	5	15		6	9	8	8	9	6	8	9	9	8	7	9	9	7	9	9	9	9	7	9	8
97	2	23	4	13		4	8	5	5	8	3	5	8	7	8	4	9	8	4	8	7	7	5	3	4	8
98	2	24	4	14		1	6	1	1	7	1	7	6	2	8	1	7	1	1	1	8	2	6	1	3	2
99	1	25	3	15		7	8	7	8	8	4	9	8	5	8	4	11	6	7	7	7	8	5	5	9	7
100	1	24	4	11	2	5	9	6	6	9	7	9	8	8	7	9	9	10	8	11	9	9	7	9	9	9
101	1	22	4	18	1	7	10	9	8	8	5	9	7	6	8	4	8	8	4	7	9	7	6	6	7	6
102	1	19	2	12	2	6	11	4	7	8	3	9	9	3	11	3	9	10	1	9	9	7	6	2	9	6
103	2	22	4	12	2	1	4	4	1	3	3	4	3	1	3	1	4	6	1	1	4	8	11	1	11	4
104	2	24	4	13		2	8	1	7	6	1	3	5	1	3	1	1	4	1	1	9	1	1	5	9	8
105	1	23	4	8	2	7	10	5	10	9	6	10	9	6	10	6	8	8	8	7	9	7	7	7	9	9
106	1	21	4	14		5	8	6	6	6	8	7	5	5	5	7	8	8	9	5	8	3	4	3	7	11
107	1	24	4	19	1	6	10	10	9	11	2	11	9	6	11	1	9	9	5	3	10	7	2	4	8	9
108	1	21	4	17	1	9	6	10	10	11	6	11	9	9	11	6	11	9	8	11	8	11	6	8	8	11
109	1	25	5	16		2	6	3	5	10	1	8	1	1	10	1	3	1	1	1	9	1	1	1	1	8
110	2	24	5	18	1	5	3	7	5	7	3	6	5	3	4	2	2	1	6	3	5	2	3	1	8	5
111	2	25	5	16		2	9	3	8	9	4	9	3	1	9	3	8	2	2	2	9	2	1	1	3	4
112	2	28	3	16		2	8	6	8	9	6	7	5	4	9	5	7	7	5	2	6	7	4	3	7	5
113	1	24	3	10	2	1	1	8	7	9	1	6	1	1	5	1	1	5	1	1	5	1	1	1	3	1
114	1	21	4	18	1	1	7	7	7	8	1	5	4	1	6	1	6	5	1	4	8	6	1	2	6	7
115	1	20	4	19	1	3	10	8	8	10	6	9	6	6	10	1	10	8	6	6	9	6	3	4	5	9
116	2	24	5	18	1	3	10	7	6	10	1	10	7	2	10	1	10	7	2	7	9	8	2	2	11	9
117	2	23	5	12	2	1	9	7	6	9	1	6	4	1	7	1	3	4	1	3	7	2	7	2	7	6
118	1	20	4	12	2	2	8	1	9	9	1	9	7	7	9	1	9	6	7	7	4	8	7	2	9	9
119	1	22	4	14		1	6	5	4	6	1	6	4	1	5	1	3	2	1	1	4	3	1	4	1	5
120	2	18	4	8	2	4	7	6	3	7	7	8	6	6	7	7	7	7	4	7	6	8	7	7	6	7
121	2	28	3	10	2	8	9	8	8	10	7	8	8	10	10	9	9	8	4	6	7	9	9	6	6	8
122	2	19	4	13		8	9	10	9	11	5	10	10	10	11	7	10	10	8	9	9	8	6	9	11	9
123	2	20	4	19	1	2	10	10	8	10	2	9	7	4	11	2	8	5	4	7	7	8	2	4	7	8
124	1	23	4	14		1	11	11	10	11	1	11	8	1	11	1	11	7	1	6	11	6	6	4	8	11
125	2	22	5	15		4	9	3	6	9	1	8	4	1	4	1	7	3	5	1	6	2	1	3	1	8
126	1	20	3	16		7	9	5	9	10	1	7	8	1	10	1	8	7	1	7	9	7	7	1	10	8
127	2	32	4	18	1	6	11	10	11	10	4	11	11	8	11	4	9	11	9	7	11	8	8	8	7	11
128	2	24	5	10	2	1	6	8	6	9	1	7	7	1	3	1	3	3	1	2	5	1	1	1	1	8
129	2	27	5	17	1	1	11	10	8	11	3	9	8	1	11	1	9	7	6	5	9	4	1	5	8	8
130	2	22	4	16		5	10	7	7	10	6	8	7	5	9	3	11	8	5	9	8	10	8	9	8	11
131	1	21	4	12	2	4	8	2	5	8	1	9	8	3	9	1	7	6	1	5	8	7	1	3	9	7
132	1	28	5	18	1	8	11	2	7	1	1	9	8	1	11	1	11	7	2	8	1	9	1	1	11	2
133	2	20	4	19	1	3	11	3	11	10	1	10	10	9	11	1	11	10	7	8	10	10	1	7	7	11
134	1	23	4	13		8	9	3	9	8	4	10	9	5	8	3	9	7	3	7	8	7	4	3	8	7
135	2	22	4	17	1	1	11	10	4	9	1	8	4	1	10	1	9	4	6	1	8	2	1	8	1	5
136	2	24	5	12	2	2	7	7	5	8	1	8	3	9	9	3	6	5	2	5	6	2	2	4	2	8
137	1	23	4	16		7	8	5	9	9	4	11	9	7	10	2	10	7	2	8	6	5	2	1	7	9
138	1	19	4	13		4	8	4	7	9	1	10	9	6	8	3	8	8	3	3	5	5	7	6	9	8
139	1	23	3	10	2	3	7	3	6	2	5	4	2	8	5	4	5	5	2	9	4	6	6	2	10	2
140	2	20	4	16		1	11	11	10	11	4	11	10	8	11	10	11	9	3	6	11	9	6	1	9	8
141	1	18	2	12	2	1	3	4	6	4	1	7	7	1	9	1	8	6	3	1	8	4	3	1	1	7
142	2	26	4	14		1	8	6	3	6	4	6	5	4	6	5	3	5	7	9	8	4	8	3	3	3
143	1	24	4	14		7	8	8	8	8	3	8	8	5	8	4	7	8	4	7	8	8	3	3	7	7
144	1	27	5	19	1	2	2	4	3	9	1	8	5	6	7	1	3	1	5	1	4	3	1	3	1	2
145	2	25	5	16		1	1	3	7	1	1	7	6	1	9	1	7	3	4	1	6	3	2	1	8	5
146	2	23	2	12	2	2	7	3	4	6	5	4	3	5	8	3	3	8	8	5	3	4	9	3	3	4
147	2	24	5	9	2	6	10	9	8	9	2	11	10	4	11	2	10	8	5	8	8	8	7	9	7	9
148	2	21	4	10	2	3	9	6	7	10	2	10	6	3	8	3	9	7	6	5	5	6	7	4	5	7
149	2	20	4	16		1	8	7	3	8	1	6	6	1	7	1	6	3	1	1	7	1	1	1	4	4
150	1	22	4	11	2	8	9	4	7	9	1	8	3	4	8	1	9	7	7	7	6	5	4	2	4	7
151	1	30	3	16		8	10	8	10	11	9	10	10	10	10	7	11	10	8	9	10	8	7	6	8	10
152	2	20	4	16		4	11	5	9	8	7	8	6	8	10	5	9	6	5	6	6	7	6	5	7	7
153	1	21	4	13		3	1	3	1	1	1	9	9	1	4	1	11	6	1	3	3	5	1	1	9	8
154	1	24	4	15		8	7	9	6	10	4	9	10	4	10	4	7	6	9	9	9	8	5	8	8	8
155	2	20	4	16		3	7	8	9	9	1	7	8	1	9	1	10	2	2	1	9	2	1	1	9	6
156	1	26	4	8	2	5	4	6	6	4	7	11	9	4	7	7	9	5	6	11	4	10	8	1	11	9
157	1	18	3	11	2	7	10	9	9	9	7	9	10	9	9	1	10	11	8	9	9	8	9	1	8	9
158	1	22	4	6	2	5	10	6	6	7	3	9	10	1	11	1	8	6	5	3	6	5	7	1	9	5
159	2	46	2	16		2	11	11	9	11	1	10	10	2	11	3	10	8	6	7	10	3	6	8	7	9
160	2	25	5	18	1	2	7	5	5	8	1	7	4	1	8	1	7	4	3	3	4	2	2	1	1	1
161	2	28	4	16		8	8	7	9	7	7	9	7	7	9	6	9	8	7	8	7	8	6	7	8	9
162	1	23	4	16		6	8	7	7	6	7	8	7	5	8	7	8	8	6	6	6	6	6	6	6	7
163	2	33	5	13		1	7	6	10	11	1	10	4	4	4	1	3	3	7	4	9	5	3	1	4	8
164	1	29	4	16		7	9	8	9	10	3	9	7	7	8	4	9	6	7	7	9	8	2	2	10	7
165	1	27	4	16		1	9	8	2	9	1	7	4	2	9	1	4	5	4	3	9	3	1	1	3	7
166	2	27	4	15		9	8	8	8	11	10	9	8	10	9	8	11	8	8	10	11	9	9	9	11	9
167	2	25	5	16		2	1	6	2	7	2	8	2	1	6	1	6	2	2	6	5	3	1	2	8	2
168	1	20	4	10	2	4	10	7	9	11	4	11	10	8	10	4	11	9	9	8	10	8	6	7	11	11
169	2	20	4	11	2	6	9	11	7	11	1	9	7	3	11	1	8	5	7	4	9	6	3	3	7	8
