# Supplementary material for: The influence of audience’s regulatory focus on the persuasive effect of different pro-vaccine messages
Source: PLoS One. 2025 Aug 6;20(8):e0328638. doi: 10.1371/journal.pone.0328638 (PMC12327666; doi:10.1371/journal.pone.0328638)
Supplement: S1 File — (ZIP) [file pone.0328638.s002.zip › Study2.xlsx]

## Sheet: Promotion
No.	Gender	Age	Education	Promotion	Group	Control message_P	Control message_A	Control message_B	Vaccine safety_1P	Vaccine safety_1A	Vaccine safety_1B	Vaccination restriction and contraindication_1P	Vaccination restriction and contraindication_1A	Vaccination restriction and contraindication_1B	Untoward effect_1P	Untoward effect_1A	Untoward effect_1B	Vaccine effectiveness_1P	Vaccine effectiveness_1A	Vaccine effectiveness_1B	Credibility_1P	Credibility_1A	Credibility_1B	Official position_1P	Official position_1A	Official position_1B	Vaccination certification_1P	Vaccination certification_1A	Vaccination certification_1B	Unofficial position_1P	Unofficial position_1A	Unofficial position_1B	Physical benefit_1P	Physical benefit_1A	Physical benefit_1B	Attraction_1P	Attraction_1A	Attraction_1B	Risk perception_1P	Risk perception_1A	Risk perception_1B	Responsibility_1P	Responsibility_1A	Responsibility_1B	High standard group_1P	High standard group_1A	High standard group_1B	Surrounding groups__1P	Surrounding groups__1A
1	2	38	4	17	2	8	9	8	8	9	8	7	8	9	8	9	7	8	8	9	7	8	9	8	7	9	8	7	8	6	7	8	9	8	8	9	7	8	9	7	8	7	8	9	8	7	7	7	8
2	2	30	4	25	1	7	9	8	9	8	7	8	8	6	7	8	7	9	8	7	8	9	8	6	9	8	7	9	8	9	8	7	6	8	9	7	8	9	8	7	9	9	8	7	8	7	9	7	8
3	1	32	4	19	2	6	6	6	8	7	7	5	6	6	6	5	5	7	6	7	8	7	8	9	9	8	9	8	9	9	8	8	5	7	7	3	4	4	8	9	8	9	9	9	8	9	8	7	7
4	1	32	4	20		8	8	9	7	5	5	5	6	5	7	4	5	5	6	4	5	6	4	7	6	7	6	5	7	6	7	5	4	5	6	4	6	5	7	7	7	7	6	8	6	7	7	8	7
5	1	58	4	23		6	5	5	8	7	8	5	5	6	5	6	6	6	7	7	7	8	7	7	8	7	6	5	5	6	7	6	5	6	6	6	7	7	7	7	8	7	7	8	6	7	7	6	6
6	2	36	5	18	2	8	7	8	8	7	8	7	8	7	8	7	7	8	6	7	7	7	6	7	6	8	7	7	6	8	6	7	7	7	6	7	7	6	7	7	6	8	7	8	7	8	7	7	7
7	2	37	4	23		6	6	6	8	8	8	7	7	7	7	7	7	8	8	8	8	8	8	8	8	8	5	5	5	5	5	5	4	4	4	4	4	4	7	7	7	7	7	7	7	7	7	5	5
8	1	39	4	25	1	7	8	8	7	8	7	8	8	7	8	7	8	8	9	7	8	8	7	8	8	7	7	8	8	7	8	7	7	8	8	7	7	8	8	9	7	7	8	7	7	8	8	7	8
9	2	39	4	22		5	5	5	8	8	8	4	5	5	4	5	5	8	8	8	8	8	8	8	8	8	4	4	4	5	5	7	3	4	5	3	5	5	6	5	5	7	6	6	4	5	5	5	5
10	2	31	4	16	2	5	7	6	6	6	5	6	5	6	5	7	8	7	6	8	7	8	7	8	7	8	9	8	8	6	5	6	7	6	6	8	7	5	8	7	6	6	5	6	5	6	6	6	7
11	2	31	5	21		5	5	4	7	7	8	7	6	7	8	7	6	7	6	6	7	7	6	8	6	6	4	5	5	3	3	4	4	2	3	2	2	3	5	3	6	8	9	7	7	7	6	5	7
12	1	34	4	17	2	4	5	5	6	6	7	7	7	7	6	7	7	7	7	8	7	8	8	7	7	8	7	7	8	8	8	8	2	2	1	2	2	1	4	4	3	6	7	8	7	7	8	6	6
13	1	34	3	20		6	6	6	5	5	5	7	6	6	4	4	4	7	7	7	8	6	6	8	8	8	9	9	9	7	6	6	3	3	3	5	5	5	9	9	9	9	9	9	8	7	7	7	5
14	1	33	5	26	1	7	6	7	9	9	8	8	7	8	8	7	8	8	9	8	8	9	8	8	8	7	8	9	8	8	7	8	8	7	7	7	8	7	7	8	7	9	9	9	7	7	8	6	6
15	1	32	4	27	1	8	8	9	8	8	8	8	9	8	8	8	8	8	8	9	8	9	8	9	8	9	9	8	9	7	8	8	3	7	8	5	8	8	3	6	7	8	9	8	8	8	9	3	6
16	1	31	4	25	1	8	7	8	5	5	8	5	6	6	7	7	8	7	6	6	7	9	7	5	7	7	7	6	5	5	6	6	5	7	7	9	7	7	5	5	8	5	7	7	5	8	8	8	8
17	2	36	4	22		3	4	5	7	8	7	4	5	4	6	7	8	9	8	7	6	7	9	5	6	8	4	5	6	4	5	6	2	4	5	2	3	4	6	7	8	9	8	8	7	6	8	1	2
18	2	36	5	26	1	5	6	6	8	9	9	9	9	8	7	6	7	7	6	7	8	9	9	9	8	9	4	5	5	7	6	7	3	3	4	1	6	4	6	7	5	6	6	7	8	9	9	4	5
19	2	30	4	19	2	3	3	4	7	9	8	9	7	7	8	7	9	9	8	6	5	6	7	9	7	7	6	5	6	4	6	6	1	5	5	1	6	6	9	7	7	9	8	9	9	9	9	5	5
20	1	38	4	23		7	7	7	9	8	9	7	7	7	8	8	8	6	6	8	6	6	7	8	8	7	5	6	6	8	7	7	4	5	5	3	5	5	7	7	8	7	8	8	9	9	9	6	7
21	2	29	4	19	2	7	7	6	9	8	8	7	8	9	7	9	7	8	9	7	6	8	7	7	7	8	7	9	8	6	8	8	9	8	9	6	6	6	7	9	7	5	7	6	8	7	9	8	9
22	1	29	4	25	1	5	6	6	7	6	8	8	6	6	7	7	8	7	8	6	8	6	7	7	6	6	5	6	6	7	6	7	5	7	7	5	7	6	7	8	8	8	7	8	8	7	7	5	6
23	1	33	4	15	2	5	5	5	7	6	5	4	5	5	7	7	6	8	7	8	7	6	8	6	7	6	2	5	5	4	6	6	1	5	5	1	3	3	6	6	6	5	6	6	8	8	7	6	5
24	1	45	5	20		3	5	5	9	7	7	7	6	6	6	6	6	9	8	8	5	5	5	6	5	5	3	5	5	2	5	5	3	5	5	1	5	5	7	7	7	3	5	5	6	6	6	6	6
25	2	32	4	25	1	6	4	4	9	7	7	8	8	7	5	4	5	6	7	6	9	8	8	3	4	4	1	5	5	2	1	1	1	2	3	1	1	1	4	4	4	5	5	5	6	5	6	2	3
26	1	31	4	25	1	5	5	5	7	8	8	6	7	7	7	8	8	8	8	9	7	8	8	7	8	8	5	5	5	6	7	7	5	5	5	6	6	6	7	7	8	6	7	7	7	8	8	6	6
27	1	26	4	11	2	9	5	6	4	7	9	3	7	5	3	7	6	8	7	4	6	2	4	9	5	7	3	5	8	4	2	3	6	4	9	7	1	4	6	2	5	7	6	9	5	3	7	4	1
28	2	31	4	17	2	1	4	4	7	6	6	7	6	6	7	6	7	6	6	7	6	6	6	6	7	7	6	7	7	2	3	3	5	5	5	2	2	2	6	6	6	6	6	6	6	6	6	6	6
29	1	36	4	21		4	5	5	3	5	6	3	4	3	2	3	2	3	4	3	2	3	2	3	2	2	5	3	2	4	3	2	4	2	3	4	2	3	6	7	8	2	3	1	3	2	2	6	4
30	1	42	4	23		5	4	6	7	9	8	6	7	5	6	7	8	8	9	7	5	6	4	8	9	9	3	2	1	4	5	3	1	3	2	1	1	3	3	2	1	6	8	9	7	6	8	6	5
31	1	47	3	15	2	7	9	2	7	5	7	5	7	5	7	5	8	6	8	6	3	4	6	7	8	3	7	3	8	7	5	7	5	7	9	5	3	6	5	3	7	8	7	5	4	7	5	6	8
32	2	35	4	25	1	7	8	8	8	8	7	9	8	8	9	7	9	8	9	9	8	7	7	9	8	7	7	9	9	8	7	7	8	8	7	9	9	8	7	7	8	8	9	9	7	6	7	9	9
33	1	48	4	25	1	3	4	4	8	7	8	7	8	8	7	9	7	8	7	7	9	8	9	7	8	9	8	9	8	8	7	6	7	6	7	5	6	5	6	6	7	6	7	7	7	8	8	2	3
34	2	37	4	18	2	4	4	4	6	7	6	6	6	7	6	6	6	6	6	6	5	6	5	5	6	6	6	6	6	6	6	6	5	6	5	6	6	5	6	6	6	6	5	6	6	6	6	4	5
35	1	31	4	20		1	5	5	5	9	9	5	9	9	5	5	9	9	5	5	9	5	5	9	5	9	9	5	9	5	5	9	1	5	9	1	5	9	5	5	9	9	5	9	9	5	9	1	5
36	1	30	4	15	2	9	8	9	8	9	8	8	7	9	8	9	9	7	8	8	9	7	8	9	8	8	9	8	8	7	9	8	8	7	9	7	9	7	7	9	9	7	9	7	8	9	7	9	7
37	2	35	4	25	1	6	7	6	9	9	9	9	8	7	9	9	8	7	8	9	8	6	7	9	8	8	9	8	9	6	6	5	4	4	5	2	4	3	2	3	2	7	8	9	7	8	8	6	7
38	2	34	4	21		4	3	4	7	8	7	5	6	7	4	3	4	7	8	6	6	8	7	8	7	8	7	6	7	5	4	3	3	4	5	3	4	2	6	7	6	6	7	6	5	6	5	4	3
39	1	36	4	21		2	2	3	6	6	7	5	4	5	6	7	6	6	5	6	7	8	7	6	6	7	6	7	7	2	3	3	2	1	2	2	2	1	1	2	1	1	2	2	5	4	4	3	2
40	1	32	4	23		5	6	5	7	5	4	4	5	4	5	6	4	8	9	8	6	7	6	4	5	4	6	7	8	5	4	5	6	5	4	6	5	6	4	5	4	8	9	8	6	6	7	7	8
41	2	33	4	11	2	5	6	6	9	5	6	9	6	7	7	8	6	7	5	8	9	7	5	9	5	7	9	7	8	9	6	7	5	7	8	5	6	5	9	5	7	9	8	7	5	6	6	9	8
42	2	30	4	17	2	5	5	5	6	6	6	7	6	7	7	6	7	7	7	6	8	7	6	8	7	6	8	7	6	5	4	5	3	4	4	2	3	4	5	5	5	6	7	6	8	7	8	6	7
43	2	36	4	14	2	5	6	5	6	6	9	5	6	4	6	7	8	8	9	8	8	7	8	8	6	7	9	8	7	5	6	6	5	6	5	6	5	6	7	8	9	7	6	8	6	5	6	6	7
44	2	27	4	16	2	7	8	9	8	9	8	6	5	6	7	7	8	7	8	9	7	9	6	6	8	9	8	7	9	7	9	7	5	6	8	6	5	6	4	5	6	8	9	8	7	9	8	6	7
45	2	27	4	18	2	5	5	5	7	6	7	5	4	4	7	7	7	8	7	7	7	6	6	7	6	6	5	5	5	5	5	5	4	3	3	5	5	5	6	6	6	6	6	6	7	6	6	4	5
46	2	31	4	23		5	6	5	9	7	7	9	8	8	8	7	7	9	6	5	9	7	8	9	6	7	8	9	8	3	4	4	1	3	4	3	4	5	8	7	8	8	8	9	9	7	8	7	6
47	2	38	4	25	1	7	8	6	8	7	8	6	7	6	7	7	8	7	8	6	6	7	7	7	6	8	7	8	7	8	7	6	6	7	8	6	7	7	8	6	7	6	7	8	7	6	6	8	6
48	2	37	4	23		5	5	5	9	8	8	8	9	9	7	6	6	6	7	6	7	8	7	9	9	9	5	5	5	7	6	6	4	5	5	5	5	5	7	8	8	8	7	7	9	9	9	7	6
49	2	25	5	20		9	8	8	7	8	6	7	8	7	5	7	7	8	9	7	8	9	9	8	9	9	7	8	8	9	7	8	3	6	7	8	9	9	7	8	6	9	8	7	9	8	8	8	8
50	1	32	4	17	2	4	5	5	5	6	8	7	9	7	5	6	5	7	7	6	8	8	8	9	8	9	5	6	6	5	4	5	6	6	7	5	4	5	6	7	8	7	9	8	6	5	5	4	5
51	1	29	4	20		6	7	7	7	8	6	8	8	7	6	5	6	6	7	6	7	7	6	7	7	8	6	6	5	6	6	5	5	5	6	6	6	5	7	6	6	6	6	6	7	6	6	7	6
52	1	29	4	20		5	6	6	7	7	6	6	8	6	7	8	6	7	8	5	6	8	7	6	8	7	9	8	7	6	8	6	5	7	6	7	5	6	8	7	7	6	8	5	7	8	7	7	5
53	1	35	4	21		5	5	5	9	9	9	6	6	5	5	5	5	7	6	6	7	7	6	8	7	6	5	5	5	4	5	5	3	5	4	1	5	5	7	6	6	7	6	7	7	6	6	6	6
54	1	28	4	25	1	3	5	5	8	7	7	5	5	5	4	4	3	7	6	6	8	7	8	9	8	8	3	5	5	3	5	5	3	3	4	3	4	4	6	6	6	7	6	6	5	5	5	4	5
55	1	30	4	23		7	3	6	8	9	5	8	5	9	4	6	6	9	5	8	3	7	4	7	5	8	5	2	7	7	4	6	9	3	6	5	8	3	6	3	7	8	5	6	3	8	5	5	9
56	2	31	4	27	1	3	1	3	8	7	8	7	7	8	7	6	7	7	8	9	7	8	7	8	7	8	7	9	7	6	7	6	4	3	4	3	1	3	6	8	6	7	8	6	6	7	7	6	7
57	2	33	4	20		5	5	3	6	7	7	6	7	8	7	6	7	6	7	8	7	8	6	6	7	6	7	6	7	5	5	5	3	5	3	5	5	6	2	5	3	5	6	6	7	6	6	6	7
58	2	37	4	23		1	5	5	6	6	7	6	6	7	7	6	7	8	9	9	7	6	7	6	6	6	2	5	5	3	5	5	1	5	5	1	4	5	4	6	5	4	5	5	7	8	7	1	5
59	2	30	4	21		6	8	7	9	8	8	7	9	7	6	6	8	8	6	6	5	9	9	6	7	5	8	8	6	8	9	7	6	5	7	5	5	7	8	7	6	8	7	7	9	8	6	8	7
60	2	27	4	15	2	8	7	7	4	5	8	6	8	7	5	2	7	5	7	5	2	2	8	2	6	7	6	5	3	2	5	7	2	6	5	2	3	6	5	6	6	5	6	5	5	6	3	5	4
61	2	31	5	25	1	5	5	5	7	7	7	8	7	8	7	8	8	7	6	7	7	7	8	8	7	7	4	5	4	8	7	7	5	5	5	4	4	5	7	6	7	7	6	7	7	6	7	5	4
62	1	30	4	22		4	5	5	7	8	8	6	6	7	7	6	7	8	8	8	9	8	9	5	5	5	6	5	5	4	5	5	3	5	4	2	3	3	9	8	8	6	6	7	5	5	5	6	7
63	1	31	4	18	2	8	9	6	9	8	8	9	6	8	9	8	7	9	7	9	6	9	8	7	9	4	7	8	6	9	8	9	8	7	9	7	8	6	9	8	9	9	6	8	7	7	9	8	7
64	2	31	4	20		3	4	3	5	6	7	5	6	7	5	6	7	6	6	7	7	7	7	8	7	8	3	5	5	4	4	5	1	2	2	3	3	4	5	6	5	5	6	5	6	6	7	3	3
65	1	31	5	25	1	1	5	5	8	7	7	6	5	6	7	6	7	8	7	8	4	5	5	6	6	6	3	5	5	6	5	6	2	4	4	1	3	3	5	6	6	6	6	7	7	6	6	3	5
66	2	33	4	25	1	5	5	5	8	8	8	5	5	5	7	6	6	8	8	8	7	7	7	7	7	7	4	5	5	6	6	6	3	5	5	4	5	5	7	6	7	5	7	7	7	7	7	5	5
67	2	28	4	25	1	3	4	4	7	8	8	8	8	7	7	8	8	7	6	8	7	8	7	7	8	7	9	8	8	5	4	4	4	4	5	1	2	3	6	6	6	5	6	6	7	7	7	8	8
68	2	39	4	25	1	5	5	5	9	9	8	9	8	8	9	8	8	8	9	9	8	8	9	8	8	9	9	8	8	9	8	8	9	8	8	4	3	3	6	5	6	8	8	9	9	8	9	4	5
69	2	30	4	24		1	2	5	7	4	8	4	3	8	2	7	9	7	1	6	9	7	3	6	4	7	3	9	8	7	4	6	2	9	5	1	3	7	9	4	6	6	7	9	5	6	3	6	4
70	2	33	4	13	2	3	5	6	8	9	8	9	7	8	9	7	8	5	7	9	9	6	8	9	7	6	3	5	5	6	7	9	1	8	7	1	3	5	4	7	7	9	9	8	9	7	6	2	6
71	1	33	4	27	1	8	7	8	9	7	8	8	7	8	9	8	7	9	7	9	8	9	8	9	7	8	9	8	7	6	8	7	6	5	6	8	7	8	9	8	7	9	8	8	9	8	9	6	7
72	1	37	4	20		7	8	7	8	8	9	8	9	9	8	7	9	7	8	8	7	8	9	7	7	8	8	8	8	6	7	8	5	5	6	4	5	5	6	8	8	8	9	8	7	7	8	4	6
73	2	34	4	15	2	6	8	6	5	8	7	7	9	6	9	5	9	9	8	6	6	8	5	9	7	7	5	8	6	8	9	6	2	3	5	3	2	4	4	5	6	9	7	9	6	7	9	7	6
74	2	20	4	18	2	2	5	5	7	7	8	4	5	5	4	4	3	6	7	7	7	8	8	6	6	7	3	5	5	4	5	5	2	5	4	5	5	6	1	2	3	6	6	6	7	7	8	6	6
75	1	30	4	25	1	1	3	5	9	6	9	2	5	3	6	9	6	9	3	5	6	7	4	8	7	3	1	4	5	1	2	1	1	4	5	1	2	3	1	4	5	5	8	6	3	5	8	1	2
76	2	37	3	25	1	1	7	5	5	6	8	3	8	7	4	6	7	8	8	5	4	6	4	3	5	4	7	3	5	7	6	4	6	5	3	5	6	8	7	5	7	8	5	4	2	4	3	9	7
77	2	22	4	19	2	9	9	9	8	7	8	6	8	6	8	7	6	7	8	7	8	6	6	8	6	5	8	6	7	7	8	5	4	6	7	7	6	6	3	6	7	9	8	9	8	9	7	6	7
78	1	39	5	18	2	2	5	5	8	7	5	8	6	7	7	7	7	8	7	8	6	5	5	6	5	5	1	5	4	3	5	5	1	4	5	2	5	5	3	5	5	4	5	5	8	6	7	2	5
79	2	26	4	29	1	8	8	8	9	9	9	9	8	8	8	8	8	7	7	7	9	9	9	7	8	8	9	9	9	5	6	6	8	9	8	8	9	9	9	8	8	6	6	6	9	9	9	7	6
80	2	35	4	25	1	3	4	3	9	6	7	6	8	9	6	7	8	9	8	7	8	7	9	8	7	9	6	5	4	4	3	4	1	2	3	1	2	1	7	6	8	9	8	9	8	9	8	1	2
81	2	39	4	20		4	5	5	8	7	8	6	7	7	6	5	5	8	7	6	9	8	9	8	9	6	6	6	7	5	6	7	5	5	6	4	3	2	7	6	8	5	6	5	6	7	7	6	5
82	2	36	4	21		9	7	9	7	7	8	7	7	6	8	8	7	6	9	7	7	6	8	8	7	8	7	6	7	8	6	6	5	7	6	3	3	3	7	6	8	8	7	9	7	7	8	8	7
83	1	53	3	20		6	7	7	9	9	9	8	8	9	8	9	8	8	8	9	8	8	8	8	8	9	9	8	9	9	7	8	3	5	6	4	5	6	7	7	8	7	8	7	9	8	9	6	5
84	1	32	4	19	2	5	5	5	6	7	8	5	4	4	5	6	6	6	6	7	7	7	8	7	8	8	4	4	4	4	4	3	5	4	5	5	4	4	6	7	7	5	5	5	6	7	7	5	5
85	1	30	4	16	2	4	3	4	5	6	7	5	6	4	6	7	6	6	4	6	5	6	7	6	5	7	4	5	4	6	5	6	4	5	7	2	3	2	4	3	4	5	6	7	5	4	5	3	4
86	2	38	4	25	1	5	4	4	8	7	8	6	7	7	7	8	8	9	9	9	8	9	8	7	8	7	5	4	6	6	5	6	4	3	4	5	4	5	6	5	5	6	7	6	8	7	7	5	4
87	1	32	4	25	1	6	6	7	7	8	7	8	9	7	7	8	8	9	8	7	8	8	7	7	8	8	8	9	8	9	8	7	8	8	9	5	8	8	6	7	8	9	8	8	7	8	8	9	8
88	1	27	4	23		4	4	3	7	9	9	7	6	8	9	8	8	9	7	9	7	9	8	7	8	9	3	3	3	3	5	5	1	3	2	1	1	1	6	7	7	3	5	5	7	6	7	4	5
89	1	36	4	22		6	6	5	9	9	9	9	8	9	8	8	6	8	9	8	9	9	7	9	9	9	6	7	7	9	8	9	1	5	5	3	5	5	9	1	9	7	8	7	7	9	8	8	7
90	2	34	4	15	2	7	8	9	7	8	9	8	9	9	6	7	8	8	6	9	7	5	6	6	7	8	9	5	7	6	8	9	2	3	2	4	5	4	8	9	7	6	8	7	5	7	6	8	7
91	1	30	4	12	2	9	5	8	9	6	8	8	8	5	6	8	9	6	8	5	7	3	6	8	5	8	6	4	7	5	7	8	5	7	3	7	4	6	5	8	5	9	6	7	5	3	7	3	6
92	1	51	4	20		9	9	9	9	9	9	8	9	9	9	9	9	9	9	9	8	9	9	9	9	9	9	9	9	9	9	9	6	9	9	6	9	9	9	9	9	9	9	9	9	9	9	9	9
93	1	40	4	25	1	5	5	5	9	9	9	8	9	9	7	5	7	9	9	8	7	5	7	7	8	7	4	5	5	6	6	5	2	3	3	2	2	2	3	4	3	8	9	9	6	7	5	4	5
94	1	30	4	18	2	9	9	7	8	9	8	7	8	6	7	7	9	9	9	8	6	9	9	9	8	8	9	6	9	7	6	8	5	7	9	8	6	8	8	7	9	9	6	9	8	7	9	4	5
95	1	33	4	18	2	8	7	6	7	8	7	5	6	6	7	7	6	5	5	6	7	7	6	8	7	7	4	5	7	3	5	4	3	5	6	5	7	6	9	8	7	7	6	8	7	7	8	8	7
96	1	23	3	19	2	6	6	7	8	7	5	8	7	6	5	5	7	8	9	7	6	5	8	7	6	8	9	7	6	8	6	6	4	4	6	5	8	8	6	7	6	7	7	5	5	8	8	6	6
97	1	25	4	27	1	6	6	7	7	6	7	4	5	5	6	8	7	7	9	8	6	7	8	7	7	8	7	8	8	6	8	7	7	8	8	6	6	7	7	8	8	7	8	8	7	8	8	7	8
98	2	32	4	23		6	6	6	7	7	8	6	6	6	6	6	6	7	7	7	7	7	7	8	8	8	8	8	8	6	6	6	2	2	2	1	1	1	2	2	2	9	9	9	8	8	8	3	3
99	1	35	4	27	1	5	5	5	8	7	7	8	6	7	7	8	6	8	7	7	7	6	6	8	6	7	5	5	5	6	6	6	3	5	5	2	4	4	8	7	7	7	6	6	8	7	7	6	5
100	2	30	4	19	2	5	5	4	9	8	8	7	6	8	9	8	9	9	9	9	8	7	6	8	7	7	5	5	5	6	5	6	4	3	3	3	2	2	7	8	7	9	8	8	8	9	8	7	6
101	2	25	4	17	2	7	7	6	5	5	5	5	5	5	7	7	7	7	7	7	7	8	7	7	6	7	9	7	7	7	7	7	7	6	7	6	6	7	6	6	7	7	7	7	6	6	7	6	6
102	2	27	4	12	2	6	6	6	6	5	6	7	5	6	6	5	5	7	8	7	7	5	7	8	7	7	5	5	5	6	5	5	2	3	3	1	1	2	5	6	6	6	6	6	5	7	7	8	8
103	2	31	4	16	2	6	7	8	7	4	3	6	5	2	1	8	5	8	7	6	5	9	4	3	6	2	8	6	4	7	8	9	5	4	3	2	1	8	7	6	5	4	6	8	5	4	3	9	5
104	1	30	5	25	1	5	5	5	8	7	8	7	8	9	8	7	6	8	7	7	8	6	7	9	9	9	5	6	5	7	7	6	3	2	2	4	4	4	7	6	7	8	7	8	9	8	9	6	6
105	1	38	4	18	2	4	3	4	8	8	9	7	8	9	8	7	7	6	7	6	6	5	6	6	6	7	3	3	3	3	3	2	3	5	3	2	1	2	3	2	2	7	8	7	8	7	8	3	2
106	2	37	4	22		2	2	2	9	8	9	7	7	7	5	5	5	8	8	8	7	7	7	9	9	9	8	9	8	5	5	5	4	4	4	3	3	3	8	8	8	4	4	4	5	5	5	3	3
107	2	39	5	22		9	7	8	7	7	7	7	7	8	7	8	8	6	7	6	7	6	7	6	7	6	7	6	7	8	6	8	8	8	8	8	8	7	8	8	9	6	7	6	7	8	7	6	8
108	1	27	4	20		3	6	5	7	5	6	7	6	7	6	5	6	9	8	7	9	5	5	8	7	9	6	4	6	3	4	5	6	5	4	2	3	4	1	5	6	6	4	5	7	5	7	2	5
109	1	29	4	28	1	9	7	9	8	9	9	8	9	7	6	8	9	7	6	8	8	9	7	8	9	7	6	8	9	5	7	6	5	7	8	7	9	7	8	9	7	9	7	8	9	8	9	7	6
110	2	29	4	24		4	5	6	8	9	6	5	5	5	8	9	7	8	9	7	8	6	7	6	8	9	7	8	6	9	7	7	3	4	5	3	5	5	7	8	9	7	6	8	6	7	6	5	5
111	2	22	4	24		7	7	7	9	8	8	8	7	7	7	7	6	9	9	8	9	7	8	8	9	8	6	6	6	9	8	8	9	9	9	6	6	6	8	8	8	9	9	9	9	8	8	8	8
112	2	30	5	20		5	5	4	9	9	7	6	7	6	8	9	8	7	6	6	8	9	8	5	4	7	7	6	8	5	4	4	3	2	3	1	2	1	7	8	8	5	4	6	7	6	8	7	6
113	1	25	4	24		5	5	6	7	8	9	6	7	7	5	6	5	7	8	8	9	9	8	9	8	9	6	6	7	6	6	7	5	5	4	3	3	4	3	3	2	9	9	8	8	9	9	7	7
114	1	32	4	23		5	5	5	9	9	9	7	9	8	9	8	9	9	9	8	7	7	9	9	9	8	9	9	8	5	5	5	1	5	3	6	7	6	1	3	1	9	9	8	9	8	9	9	9
115	1	34	4	18	2	3	7	5	6	8	4	6	5	7	5	8	6	6	8	4	7	4	9	5	7	4	7	6	8	6	8	5	7	5	7	5	6	3	7	5	6	6	8	4	7	5	7	6	5
116	2	35	4	19	2	8	7	6	7	6	8	6	8	8	7	8	7	7	6	8	6	7	6	8	6	7	6	8	7	7	6	7	6	8	6	8	7	6	7	6	8	7	6	7	8	6	7	7	6
117	2	35	4	18	2	5	4	7	7	9	8	7	6	7	5	4	5	9	8	9	6	5	7	9	8	7	7	8	6	7	9	6	5	4	6	2	4	1	1	2	1	4	6	3	9	8	7	3	6
118	1	31	4	20		5	4	4	7	6	8	6	7	7	5	7	6	4	5	3	2	4	5	7	8	7	9	8	9	5	6	4	3	2	2	4	2	3	7	6	8	9	9	8	8	7	8	7	7
119	2	24	4	24		3	4	3	6	5	8	5	7	8	8	9	8	6	7	6	7	7	8	9	8	9	7	6	7	4	5	4	6	7	6	4	5	5	7	7	6	9	8	9	6	6	7	6	7
120	1	28	4	22		5	5	5	8	7	8	8	7	8	8	7	8	8	7	7	8	7	7	8	7	7	6	5	5	4	4	4	3	5	5	5	6	6	6	5	5	6	5	5	7	6	6	5	5
121	2	24	4	19	2	3	5	4	7	8	6	8	6	7	6	5	6	4	4	3	9	7	8	3	2	5	8	7	5	7	8	9	4	5	3	2	2	3	7	7	6	3	4	6	3	4	3	7	6
122	2	36	4	23		8	6	8	5	3	5	8	6	7	9	7	7	8	8	8	8	7	7	8	8	7	6	7	7	2	4	3	2	3	4	3	4	3	3	5	3	9	8	8	7	8	7	9	8
123	1	36	4	25	1	5	6	5	8	9	7	7	8	8	7	8	7	7	8	8	7	8	7	7	9	8	6	7	6	7	8	8	5	6	6	6	8	7	7	8	9	6	8	7	9	8	9	7	8
124	2	57	3	18	2	2	5	5	8	9	9	7	6	7	8	9	8	9	9	9	7	7	6	9	8	8	3	5	5	9	3	9	1	4	5	5	4	5	9	1	8	9	9	8	8	8	7	6	6
125	2	29	4	22		6	6	6	8	8	8	9	9	9	8	9	9	8	9	9	8	9	9	8	8	9	6	7	7	6	7	7	7	7	8	7	8	8	9	9	9	7	8	8	8	8	8	7	8
126	2	42	4	19	2	5	5	5	7	8	8	3	4	5	5	4	4	9	9	9	8	9	8	9	9	8	2	5	6	8	6	8	1	3	4	6	5	6	9	1	9	8	9	8	9	8	8	7	7
127	2	20	4	16	2	7	6	5	7	6	7	5	6	6	8	9	7	7	6	5	6	5	5	7	6	7	8	7	6	6	5	5	7	5	5	6	6	5	9	9	9	8	7	7	7	7	7	8	7
128	2	26	4	19	2	1	5	5	7	7	8	5	5	5	7	6	7	7	8	7	5	5	5	7	8	7	1	5	4	4	3	4	2	3	2	3	2	2	3	4	3	4	5	5	5	5	5	4	2
129	2	26	4	25	1	4	5	5	7	7	8	8	9	8	6	7	6	7	8	7	6	7	7	8	9	9	5	4	5	6	7	6	3	2	3	3	3	2	5	6	6	6	7	8	7	8	7	5	5
130	2	28	5	21		5	6	6	7	6	7	5	6	7	6	8	7	7	6	7	7	6	6	7	8	8	6	6	7	7	6	6	8	7	8	6	5	5	6	5	7	7	6	6	5	7	5	6	7
131	1	43	4	25	1	7	6	7	9	9	9	7	7	7	6	6	6	9	9	9	9	9	9	8	8	8	5	5	5	5	5	5	4	4	4	3	5	5	8	8	8	6	6	6	6	6	6	5	5
132	2	45	5	26	1	1	5	5	7	6	6	3	5	5	5	6	6	8	9	9	6	6	7	6	6	7	2	5	5	2	3	4	2	5	5	1	5	5	4	5	5	1	1	2	6	6	6	5	5
133	2	29	4	24		5	5	5	6	7	7	7	6	7	7	6	7	7	6	7	7	7	6	7	7	8	6	7	6	6	7	6	6	7	6	5	6	6	6	6	6	7	6	7	8	7	7	5	6
134	2	30	4	21		6	5	5	7	7	7	8	8	8	9	9	9	9	8	9	9	8	8	9	8	7	7	8	8	6	6	5	4	4	5	3	3	4	5	5	6	4	4	3	5	5	4	5	5
135	2	22	4	19	2	6	5	5	6	7	7	6	7	7	5	6	6	6	7	7	7	8	8	9	8	9	5	6	6	5	6	6	4	5	5	4	4	5	5	6	6	6	6	7	6	8	8	5	6
136	1	25	4	24		9	9	9	7	8	6	7	7	7	8	7	8	8	9	7	9	6	8	7	8	7	8	7	8	8	9	6	9	8	8	9	8	7	9	9	9	9	8	8	9	8	7	9	7
137	2	31	4	24		9	8	9	9	9	8	8	8	8	7	8	7	9	9	9	8	8	9	9	9	8	9	8	9	9	8	9	9	8	9	9	8	9	9	9	9	9	8	9	9	8	9	9	8
138	2	23	4	19	2	3	5	5	7	8	7	7	4	5	4	3	4	6	7	6	5	5	5	4	5	5	2	5	6	3	5	5	2	4	5	3	4	4	6	6	7	6	5	7	7	7	7	3	5
139	1	29	4	25	1	9	8	9	9	8	8	6	6	6	9	8	9	9	8	9	9	8	8	9	8	8	5	5	5	2	5	5	2	5	5	1	4	4	4	5	5	4	5	5	6	7	7	2	5
140	2	35	5	22		8	8	8	8	9	8	8	7	8	7	6	7	7	7	8	7	8	7	7	8	7	8	7	8	7	7	8	6	7	7	7	7	6	8	8	8	7	8	7	7	7	8	6	7
141	1	44	5	28	1	9	9	9	9	8	9	9	6	7	9	7	7	9	9	9	9	9	9	9	9	9	8	8	9	7	8	8	2	4	3	6	6	7	8	7	7	9	9	9	8	8	8	5	6
142	1	25	4	13	2	9	5	6	9	9	7	9	5	6	6	8	4	7	5	7	3	4	1	6	7	5	8	6	7	9	9	6	1	5	1	1	1	5	7	6	7	9	9	8	7	9	5	5	1
143	1	32	4	23		6	5	6	8	7	7	4	4	3	4	4	3	8	7	7	6	6	7	7	6	7	7	6	7	8	8	7	3	4	3	6	5	6	7	7	8	8	8	8	9	8	8	6	6
144	1	32	4	27	1	6	7	6	8	7	7	7	6	6	7	6	7	8	7	7	8	7	7	9	8	8	7	8	7	8	7	7	6	7	6	7	7	8	8	7	7	9	8	8	7	8	8	6	6
145	1	31	4	21		9	6	5	9	6	7	9	4	3	6	2	1	7	4	5	9	8	6	8	5	7	5	7	4	2	3	5	1	4	2	3	5	4	2	3	2	9	7	7	6	5	8	5	6
146	1	23	4	21		6	8	7	8	6	8	6	7	6	5	7	6	8	9	7	8	6	7	7	5	6	4	5	5	4	5	4	3	3	2	3	2	4	7	6	8	7	8	6	7	5	8	3	4
147	1	22	4	21		8	6	7	9	9	8	5	4	5	4	3	4	6	8	8	6	7	7	9	9	8	4	5	4	5	4	4	3	2	2	1	2	2	7	8	8	6	7	7	9	9	9	6	5
148	1	21	4	24		9	6	7	7	7	7	6	6	5	7	7	8	6	7	8	7	8	9	7	8	9	4	6	6	4	5	6	2	5	5	3	2	3	4	6	6	6	6	7	7	8	8	3	5
149	2	32	4	28	1	9	8	9	9	8	9	9	8	9	9	8	9	9	8	9	9	8	9	9	8	9	9	8	9	9	8	9	1	2	1	9	8	9	9	8	9	9	8	9	9	8	9	9	8
150	1	33	4	26	1	5	7	7	8	8	8	7	8	8	8	9	9	8	9	9	9	9	9	9	8	8	7	8	8	6	7	7	2	3	3	5	5	6	7	8	8	6	7	7	7	8	9	3	3
151	2	32	5	26	1	4	5	5	6	7	8	7	8	9	8	9	9	7	8	8	8	9	8	9	9	9	7	8	8	5	6	6	2	2	3	5	6	7	7	8	8	6	7	7	8	9	8	3	4
152	2	39	4	22		6	7	7	8	7	7	8	8	5	5	5	6	8	8	7	8	8	7	9	8	8	9	8	8	5	5	4	1	5	5	5	6	6	5	7	7	8	8	8	5	5	5	7	7
153	1	42	4	21		2	5	6	6	8	7	6	6	7	5	4	5	8	7	8	6	7	7	8	9	9	7	8	6	4	5	5	3	4	3	2	5	5	4	6	6	5	6	6	7	8	7	4	5
154	1	38	4	24		6	5	5	6	7	7	5	5	5	7	6	7	7	7	6	8	7	7	8	7	8	5	5	6	5	6	6	4	5	4	4	5	5	6	7	7	7	6	7	7	6	6	8	7
155	2	39	3	16	2	6	6	6	6	7	7	7	6	7	7	6	6	6	7	7	7	7	8	6	7	7	7	6	6	5	5	4	4	4	3	2	3	2	5	6	5	4	5	5	5	6	5	6	5
156	2	37	4	23		5	7	6	7	9	8	6	4	5	8	6	7	8	6	7	8	7	8	9	7	8	6	5	6	7	6	8	4	5	6	3	4	4	8	7	8	6	5	6	8	7	8	5	5
157	2	53	3	21		9	8	9	9	8	9	8	7	7	6	7	5	8	7	7	9	8	7	9	8	8	6	6	6	8	7	8	2	3	1	4	3	2	6	7	6	8	7	9	9	7	8	7	8
158	1	27	4	19	2	5	5	6	7	9	7	8	6	7	3	2	4	8	7	9	6	6	5	8	7	8	5	6	5	2	5	4	2	4	3	1	5	5	7	8	7	8	7	8	5	6	5	2	5
159	2	32	5	25	1	6	6	6	8	9	8	7	6	6	8	7	8	7	6	7	8	7	8	9	9	9	6	6	5	6	7	6	5	5	5	4	3	4	7	7	7	7	6	6	7	7	7	5	5
160	2	32	4	24		3	5	5	6	7	6	4	3	4	6	5	6	7	7	8	6	7	7	6	6	7	3	2	3	4	3	3	2	3	3	3	2	4	5	6	5	4	3	2	6	7	6	2	3
161	1	37	4	26	1	3	3	3	8	8	8	7	6	6	8	8	7	7	7	7	8	8	8	9	8	8	6	6	6	4	4	4	2	3	3	2	4	3	4	4	4	6	6	7	7	6	6	3	4
162	1	30	4	17	2	7	9	7	7	8	9	7	8	6	8	7	9	7	9	7	7	9	6	7	9	7	7	9	8	6	8	7	6	8	8	7	9	7	7	8	9	7	8	9	6	7	8	6	8
163	1	33	4	28	1	7	6	7	7	6	7	6	7	6	8	7	7	8	7	7	8	8	7	7	8	8	7	8	8	8	8	7	7	7	6	8	8	7	9	8	8	8	9	9	8	8	7	7	7
164	2	32	4	26	1	8	7	8	9	7	8	6	6	5	4	4	5	8	7	8	8	9	7	6	5	6	6	7	6	5	6	5	6	5	6	7	6	7	8	6	7	7	6	7	8	7	8	7	6
165	2	37	4	23		8	8	8	9	9	9	8	8	8	9	9	9	9	9	9	8	8	8	9	9	9	7	7	7	7	7	7	5	5	5	5	5	5	7	7	7	8	8	8	6	6	6	4	4
166	1	31	4	21		9	8	9	9	7	8	7	9	8	8	7	9	7	8	7	9	8	9	7	9	8	9	8	7	8	9	7	6	7	6	7	8	7	9	8	7	9	8	9	7	9	8	7	8
167	2	35	4	20		7	9	7	8	9	8	7	9	7	9	7	9	7	8	9	7	8	9	7	8	9	8	9	7	7	8	9	5	7	7	5	6	5	8	7	7	8	9	7	7	8	9	6	5
168	2	29	4	17	2	7	8	9	8	7	7	4	3	2	5	4	3	8	9	8	9	7	8	5	6	8	3	4	5	1	2	3	1	2	4	1	1	3	7	6	9	9	8	7	5	6	7	9	8
169	2	32	4	22		4	6	5	7	6	6	8	7	7	4	5	5	7	6	6	5	5	5	7	7	7	5	5	5	5	5	5	1	1	1	4	4	4	7	7	7	5	5	5	7	7	7	4	4
170	2	27	4	17	2	6	7	8	6	7	6	8	2	3	5	4	3	6	7	8	7	8	5	7	6	8	5	5	5	5	6	6	5	6	7	6	5	6	6	5	5	5	5	6	7	7	8	7	8
171	2	33	4	25	1	6	6	7	8	7	8	7	8	8	6	7	8	8	9	8	8	9	8	8	8	9	7	7	8	6	7	7	5	6	6	6	6	7	7	8	8	7	8	8	8	8	9	5	5
172	1	31	5	21		7	7	7	8	7	7	7	8	7	7	7	8	7	8	6	8	7	8	7	7	7	6	7	7	7	8	8	3	7	5	6	7	6	7	7	7	6	7	6	6	6	7	7	6
173	2	29	4	25	1	6	7	8	7	6	7	8	7	6	5	4	4	8	7	6	8	7	7	6	6	5	4	5	5	5	4	4	3	2	2	3	4	3	7	6	6	8	7	8	6	7	6	5	6
174	1	43	4	24		3	5	5	8	7	7	7	6	6	7	6	6	8	7	7	7	6	6	8	7	7	3	5	5	4	5	5	2	4	4	2	5	5	6	6	6	7	6	6	8	7	7	4	5
175	2	33	4	20		7	7	8	7	6	6	3	4	3	6	6	6	7	6	7	8	7	7	8	8	7	6	6	6	7	6	7	3	2	2	2	3	3	8	8	8	7	8	8	7	7	7	7	8
176	2	44	5	22		7	7	7	7	8	6	7	8	7	7	8	7	7	8	8	7	6	7	7	7	7	7	8	7	6	6	6	5	7	6	6	6	7	6	6	7	7	7	6	7	7	7	5	5
177	1	29	4	23		9	8	7	7	8	7	7	6	7	9	7	9	7	8	6	8	8	7	8	8	8	8	6	9	8	9	7	9	7	9	8	7	8	8	9	7	9	7	6	7	8	6	8	7
178	2	32	4	23		4	6	5	9	8	8	4	5	5	5	6	6	7	8	8	7	7	6	9	7	9	6	5	6	6	5	5	3	5	5	2	4	5	7	6	8	8	7	7	9	9	9	6	7
179	2	37	4	24		7	8	8	8	9	9	8	9	9	8	9	9	9	9	9	8	9	9	9	9	9	8	9	9	8	9	9	6	8	8	7	8	8	7	9	9	8	9	9	8	9	9	8	9
180	2	29	4	22		3	5	4	8	7	7	6	7	7	5	6	6	9	8	8	6	5	6	5	4	4	2	5	4	3	5	4	3	2	2	3	3	2	7	8	7	5	4	4	3	2	2	3	3
181	1	33	4	27	1	5	5	5	8	8	8	7	6	6	8	9	8	9	9	9	8	8	8	9	9	9	5	5	5	7	7	7	4	4	4	3	3	3	6	6	6	8	8	8	9	9	9	5	5
182	1	28	4	25	1	8	7	8	8	8	9	9	7	7	9	7	8	7	8	8	9	7	9	9	7	8	7	8	8	7	9	7	5	6	7	8	7	6	8	7	9	8	8	6	8	9	7	8	7
183	1	31	5	23		5	5	5	8	7	7	7	6	6	6	7	7	7	8	7	9	8	7	7	7	8	5	5	5	7	6	5	5	5	5	4	5	4	7	6	7	7	7	6	8	7	8	5	6
184	2	31	4	24		3	4	4	9	9	8	7	6	6	4	4	3	9	8	8	7	6	6	8	8	7	3	4	4	4	3	4	3	3	4	4	3	3	7	6	6	7	6	6	6	6	7	6	6
185	1	22	4	30	1	1	5	5	9	9	8	9	8	9	4	5	5	7	6	8	6	6	7	7	8	7	1	5	4	5	4	4	5	4	4	1	2	1	9	8	8	9	7	8	5	5	6	1	4
186	1	41	5	30	1	2	5	5	7	7	7	8	8	8	9	9	9	8	9	8	7	7	7	8	8	8	5	5	5	6	6	6	2	3	3	4	4	4	5	5	5	8	8	8	7	7	7	5	5
187	2	23	4	23		7	6	8	8	7	9	7	8	9	6	7	8	6	7	8	9	8	7	6	7	8	9	8	7	7	8	9	6	7	8	4	5	6	7	8	9	7	8	9	8	9	8	5	6
188	2	45	4	23		4	4	3	6	6	6	4	4	3	5	3	3	7	6	6	7	7	8	9	6	8	1	5	4	3	5	4	2	4	5	3	3	4	3	3	6	4	5	5	5	5	5	3	5
189	2	28	4	25	1	4	6	6	6	7	7	6	6	6	7	7	7	8	8	9	7	8	8	8	9	9	2	5	5	6	6	6	9	8	9	5	5	6	7	8	7	8	9	8	9	9	9	3	5
190	2	37	4	21		8	8	9	8	8	9	5	8	9	7	9	9	7	7	8	9	8	8	9	8	8	9	9	9	8	8	9	5	7	8	8	8	8	9	9	9	9	9	9	9	9	9	8	8
191	2	28	4	18	2	5	5	6	6	6	6	6	6	6	6	6	5	7	6	6	6	6	5	7	6	6	5	5	5	5	5	5	5	5	5	3	4	4	5	5	6	7	6	6	5	5	5	5	5
192	2	23	4	17	2	7	8	7	8	8	7	5	6	8	5	6	5	5	7	5	8	7	7	9	7	8	4	5	5	7	7	7	2	2	3	1	3	3	4	5	5	6	6	7	9	8	9	5	6
193	2	46	3	8	2	3	5	5	2	6	6	7	5	4	6	5	6	7	8	9	3	5	6	2	5	5	2	5	6	1	2	4	2	4	5	2	3	5	4	6	6	1	2	3	5	6	7	3	5
194	2	33	4	24		5	6	6	7	8	8	3	3	3	6	6	5	9	8	9	9	8	9	8	8	9	8	9	8	5	5	5	6	6	5	5	6	5	8	9	8	6	6	7	7	7	7	5	6
195	1	35	4	16	2	8	7	8	8	8	7	7	6	7	7	8	6	8	7	8	9	7	8	7	8	9	8	7	8	7	8	9	8	7	8	7	8	9	7	8	8	8	7	8	8	7	8	7	8
196	1	33	4	26	1	7	8	7	7	8	7	8	8	6	8	8	7	8	7	7	8	7	8	8	7	8	7	7	8	7	8	8	3	4	3	6	7	7	8	7	8	7	8	8	7	8	7	8	8
197	2	31	4	22		8	7	7	9	9	9	2	3	2	6	7	7	9	8	8	8	7	7	7	6	6	8	8	9	4	3	3	4	3	3	6	7	7	9	9	9	7	6	7	8	9	9	7	6
198	1	33	4	23		8	7	7	8	8	8	7	6	6	7	8	7	8	8	7	8	7	8	8	8	8	7	7	7	7	7	7	5	5	5	5	5	5	7	7	7	8	8	8	7	8	7	6	6
199	2	32	4	25	1	2	5	5	5	6	6	6	7	6	4	5	5	6	7	7	7	8	8	8	7	7	4	5	5	2	5	5	2	4	4	1	3	3	6	7	7	6	7	7	5	5	5	6	6
200	2	32	4	18	2	8	2	8	8	3	8	5	4	4	8	7	8	8	7	6	9	8	8	9	9	9	9	9	9	8	9	8	9	8	7	2	4	4	9	9	9	9	9	8	8	9	8	9	8
201	2	41	4	27	1	2	7	8	9	8	8	9	7	6	9	8	7	9	8	8	9	8	8	9	9	8	3	5	5	4	5	5	3	4	4	4	5	5	8	7	7	8	7	7	8	8	8	4	5
[truncated: 199 more columns]

## Sheet: Prevention
No.	Gender	Age	Education	Prevention	Group	Control message_P	Control message_A	Control message_B	Vaccine safety_1P	Vaccine safety_1A	Vaccine safety_1B	Vaccination restriction and contraindication_1P	Vaccination restriction and contraindication_1A	Vaccination restriction and contraindication_1B	Untoward effect_1P	Untoward effect_1A	Untoward effect_1B	Vaccine effectiveness_1P	Vaccine effectiveness_1A	Vaccine effectiveness_1B	Credibility_1P	Credibility_1A	Credibility_1B	Official position_1P	Official position_1A	Official position_1B	Vaccination certification_1P	Vaccination certification_1A	Vaccination certification_1B	Unofficial position_1P	Unofficial position_1A	Unofficial position_1B	Physical benefit_1P	Physical benefit_1A	Physical benefit_1B	Attraction_1P	Attraction_1A	Attraction_1B	Risk perception_1P	Risk perception_1A	Risk perception_1B	Responsibility_1P	Responsibility_1A	Responsibility_1B	High standard group_1P	High standard group_1A	High standard group_1B	Surrounding groups__1P	Surrounding groups__1A
1	2	38	4	17	1	8	9	8	8	9	8	7	8	9	8	9	7	8	8	9	7	8	9	8	7	9	8	7	8	6	7	8	9	8	8	9	7	8	9	7	8	7	8	9	8	7	7	7	8
2	2	30	4	17	1	7	9	8	9	8	7	8	8	6	7	8	7	9	8	7	8	9	8	6	9	8	7	9	8	9	8	7	6	8	9	7	8	9	8	7	9	9	8	7	8	7	9	7	8
3	1	32	4	12	2	6	6	6	8	7	7	5	6	6	6	5	5	7	6	7	8	7	8	9	9	8	9	8	9	9	8	8	5	7	7	3	4	4	8	9	8	9	9	9	8	9	8	7	7
4	1	32	4	12	2	8	8	9	7	5	5	5	6	5	7	4	5	5	6	4	5	6	4	7	6	7	6	5	7	6	7	5	4	5	6	4	6	5	7	7	7	7	6	8	6	7	7	8	7
5	1	58	4	15		6	5	5	8	7	8	5	5	6	5	6	6	6	7	7	7	8	7	7	8	7	6	5	5	6	7	6	5	6	6	6	7	7	7	7	8	7	7	8	6	7	7	6	6
6	2	36	5	12	2	8	7	8	8	7	8	7	8	7	8	7	7	8	6	7	7	7	6	7	6	8	7	7	6	8	6	7	7	7	6	7	7	6	7	7	6	8	7	8	7	8	7	7	7
7	2	37	4	17	1	6	6	6	8	8	8	7	7	7	7	7	7	8	8	8	8	8	8	8	8	8	5	5	5	5	5	5	4	4	4	4	4	4	7	7	7	7	7	7	7	7	7	5	5
8	1	39	4	17	1	7	8	8	7	8	7	8	8	7	8	7	8	8	9	7	8	8	7	8	8	7	7	8	8	7	8	7	7	8	8	7	7	8	8	9	7	7	8	7	7	8	8	7	8
9	2	39	4	17	1	5	5	5	8	8	8	4	5	5	4	5	5	8	8	8	8	8	8	8	8	8	4	4	4	5	5	7	3	4	5	3	5	5	6	5	5	7	6	6	4	5	5	5	5
10	2	31	4	17	1	5	7	6	6	6	5	6	5	6	5	7	8	7	6	8	7	8	7	8	7	8	9	8	8	6	5	6	7	6	6	8	7	5	8	7	6	6	5	6	5	6	6	6	7
11	2	31	5	17	1	5	5	4	7	7	8	7	6	7	8	7	6	7	6	6	7	7	6	8	6	6	4	5	5	3	3	4	4	2	3	2	2	3	5	3	6	8	9	7	7	7	6	5	7
12	1	34	4	14		4	5	5	6	6	7	7	7	7	6	7	7	7	7	8	7	8	8	7	7	8	7	7	8	8	8	8	2	2	1	2	2	1	4	4	3	6	7	8	7	7	8	6	6
13	1	34	3	20	1	6	6	6	5	5	5	7	6	6	4	4	4	7	7	7	8	6	6	8	8	8	9	9	9	7	6	6	3	3	3	5	5	5	9	9	9	9	9	9	8	7	7	7	5
14	1	33	5	18	1	7	6	7	9	9	8	8	7	8	8	7	8	8	9	8	8	9	8	8	8	7	8	9	8	8	7	8	8	7	7	7	8	7	7	8	7	9	9	9	7	7	8	6	6
15	1	32	4	14		8	8	9	8	8	8	8	9	8	8	8	8	8	8	9	8	9	8	9	8	9	9	8	9	7	8	8	3	7	8	5	8	8	3	6	7	8	9	8	8	8	9	3	6
16	1	31	4	14		8	7	8	5	5	8	5	6	6	7	7	8	7	6	6	7	9	7	5	7	7	7	6	5	5	6	6	5	7	7	9	7	7	5	5	8	5	7	7	5	8	8	8	8
17	2	36	4	17	1	3	4	5	7	8	7	4	5	4	6	7	8	9	8	7	6	7	9	5	6	8	4	5	6	4	5	6	2	4	5	2	3	4	6	7	8	9	8	8	7	6	8	1	2
18	2	36	5	11	2	5	6	6	8	9	9	9	9	8	7	6	7	7	6	7	8	9	9	9	8	9	4	5	5	7	6	7	3	3	4	1	6	4	6	7	5	6	6	7	8	9	9	4	5
19	2	30	4	17	1	3	3	4	7	9	8	9	7	7	8	7	9	9	8	6	5	6	7	9	7	7	6	5	6	4	6	6	1	5	5	1	6	6	9	7	7	9	8	9	9	9	9	5	5
20	1	38	4	15		7	7	7	9	8	9	7	7	7	8	8	8	6	6	8	6	6	7	8	8	7	5	6	6	8	7	7	4	5	5	3	5	5	7	7	8	7	8	8	9	9	9	6	7
21	2	29	4	11	2	7	7	6	9	8	8	7	8	9	7	9	7	8	9	7	6	8	7	7	7	8	7	9	8	6	8	8	9	8	9	6	6	6	7	9	7	5	7	6	8	7	9	8	9
22	1	29	4	15		5	6	6	7	6	8	8	6	6	7	7	8	7	8	6	8	6	7	7	6	6	5	6	6	7	6	7	5	7	7	5	7	6	7	8	8	8	7	8	8	7	7	5	6
23	1	33	4	17	1	5	5	5	7	6	5	4	5	5	7	7	6	8	7	8	7	6	8	6	7	6	2	5	5	4	6	6	1	5	5	1	3	3	6	6	6	5	6	6	8	8	7	6	5
24	1	45	5	18	1	3	5	5	9	7	7	7	6	6	6	6	6	9	8	8	5	5	5	6	5	5	3	5	5	2	5	5	3	5	5	1	5	5	7	7	7	3	5	5	6	6	6	6	6
25	2	32	4	14		6	4	4	9	7	7	8	8	7	5	4	5	6	7	6	9	8	8	3	4	4	1	5	5	2	1	1	1	2	3	1	1	1	4	4	4	5	5	5	6	5	6	2	3
26	1	31	4	15		5	5	5	7	8	8	6	7	7	7	8	8	8	8	9	7	8	8	7	8	8	5	5	5	6	7	7	5	5	5	6	6	6	7	7	8	6	7	7	7	8	8	6	6
27	1	26	4	10	2	9	5	6	4	7	9	3	7	5	3	7	6	8	7	4	6	2	4	9	5	7	3	5	8	4	2	3	6	4	9	7	1	4	6	2	5	7	6	9	5	3	7	4	1
28	2	31	4	17	1	1	4	4	7	6	6	7	6	6	7	6	7	6	6	7	6	6	6	6	7	7	6	7	7	2	3	3	5	5	5	2	2	2	6	6	6	6	6	6	6	6	6	6	6
29	1	36	4	12	2	4	5	5	3	5	6	3	4	3	2	3	2	3	4	3	2	3	2	3	2	2	5	3	2	4	3	2	4	2	3	4	2	3	6	7	8	2	3	1	3	2	2	6	4
30	1	42	4	17	1	5	4	6	7	9	8	6	7	5	6	7	8	8	9	7	5	6	4	8	9	9	3	2	1	4	5	3	1	3	2	1	1	3	3	2	1	6	8	9	7	6	8	6	5
31	1	47	3	13	2	7	9	2	7	5	7	5	7	5	7	5	8	6	8	6	3	4	6	7	8	3	7	3	8	7	5	7	5	7	9	5	3	6	5	3	7	8	7	5	4	7	5	6	8
32	2	35	4	18	1	7	8	8	8	8	7	9	8	8	9	7	9	8	9	9	8	7	7	9	8	7	7	9	9	8	7	7	8	8	7	9	9	8	7	7	8	8	9	9	7	6	7	9	9
33	1	48	4	13	2	3	4	4	8	7	8	7	8	8	7	9	7	8	7	7	9	8	9	7	8	9	8	9	8	8	7	6	7	6	7	5	6	5	6	6	7	6	7	7	7	8	8	2	3
34	2	37	4	14		4	4	4	6	7	6	6	6	7	6	6	6	6	6	6	5	6	5	5	6	6	6	6	6	6	6	6	5	6	5	6	6	5	6	6	6	6	5	6	6	6	6	4	5
35	1	31	4	18	1	1	5	5	5	9	9	5	9	9	5	5	9	9	5	5	9	5	5	9	5	9	9	5	9	5	5	9	1	5	9	1	5	9	5	5	9	9	5	9	9	5	9	1	5
36	1	30	4	15		9	8	9	8	9	8	8	7	9	8	9	9	7	8	8	9	7	8	9	8	8	9	8	8	7	9	8	8	7	9	7	9	7	7	9	9	7	9	7	8	9	7	9	7
37	2	35	4	17	1	6	7	6	9	9	9	9	8	7	9	9	8	7	8	9	8	6	7	9	8	8	9	8	9	6	6	5	4	4	5	2	4	3	2	3	2	7	8	9	7	8	8	6	7
38	2	34	4	18	1	4	3	4	7	8	7	5	6	7	4	3	4	7	8	6	6	8	7	8	7	8	7	6	7	5	4	3	3	4	5	3	4	2	6	7	6	6	7	6	5	6	5	4	3
39	1	36	4	7	2	2	2	3	6	6	7	5	4	5	6	7	6	6	5	6	7	8	7	6	6	7	6	7	7	2	3	3	2	1	2	2	2	1	1	2	1	1	2	2	5	4	4	3	2
40	1	32	4	13	2	5	6	5	7	5	4	4	5	4	5	6	4	8	9	8	6	7	6	4	5	4	6	7	8	5	4	5	6	5	4	6	5	6	4	5	4	8	9	8	6	6	7	7	8
41	2	33	4	12	2	5	6	6	9	5	6	9	6	7	7	8	6	7	5	8	9	7	5	9	5	7	9	7	8	9	6	7	5	7	8	5	6	5	9	5	7	9	8	7	5	6	6	9	8
42	2	30	4	17	1	5	5	5	6	6	6	7	6	7	7	6	7	7	7	6	8	7	6	8	7	6	8	7	6	5	4	5	3	4	4	2	3	4	5	5	5	6	7	6	8	7	8	6	7
43	2	36	4	11	2	5	6	5	6	6	9	5	6	4	6	7	8	8	9	8	8	7	8	8	6	7	9	8	7	5	6	6	5	6	5	6	5	6	7	8	9	7	6	8	6	5	6	6	7
44	2	27	4	14		7	8	9	8	9	8	6	5	6	7	7	8	7	8	9	7	9	6	6	8	9	8	7	9	7	9	7	5	6	8	6	5	6	4	5	6	8	9	8	7	9	8	6	7
45	2	27	4	15		5	5	5	7	6	7	5	4	4	7	7	7	8	7	7	7	6	6	7	6	6	5	5	5	5	5	5	4	3	3	5	5	5	6	6	6	6	6	6	7	6	6	4	5
46	2	31	4	15		5	6	5	9	7	7	9	8	8	8	7	7	9	6	5	9	7	8	9	6	7	8	9	8	3	4	4	1	3	4	3	4	5	8	7	8	8	8	9	9	7	8	7	6
47	2	38	4	17	1	7	8	6	8	7	8	6	7	6	7	7	8	7	8	6	6	7	7	7	6	8	7	8	7	8	7	6	6	7	8	6	7	7	8	6	7	6	7	8	7	6	6	8	6
48	2	37	4	18	1	5	5	5	9	8	8	8	9	9	7	6	6	6	7	6	7	8	7	9	9	9	5	5	5	7	6	6	4	5	5	5	5	5	7	8	8	8	7	7	9	9	9	7	6
49	2	25	5	17	1	9	8	8	7	8	6	7	8	7	5	7	7	8	9	7	8	9	9	8	9	9	7	8	8	9	7	8	3	6	7	8	9	9	7	8	6	9	8	7	9	8	8	8	8
50	1	32	4	15		4	5	5	5	6	8	7	9	7	5	6	5	7	7	6	8	8	8	9	8	9	5	6	6	5	4	5	6	6	7	5	4	5	6	7	8	7	9	8	6	5	5	4	5
51	1	29	4	17	1	6	7	7	7	8	6	8	8	7	6	5	6	6	7	6	7	7	6	7	7	8	6	6	5	6	6	5	5	5	6	6	6	5	7	6	6	6	6	6	7	6	6	7	6
52	1	29	4	14		5	6	6	7	7	6	6	8	6	7	8	6	7	8	5	6	8	7	6	8	7	9	8	7	6	8	6	5	7	6	7	5	6	8	7	7	6	8	5	7	8	7	7	5
53	1	35	4	15		5	5	5	9	9	9	6	6	5	5	5	5	7	6	6	7	7	6	8	7	6	5	5	5	4	5	5	3	5	4	1	5	5	7	6	6	7	6	7	7	6	6	6	6
54	1	28	4	12	2	3	5	5	8	7	7	5	5	5	4	4	3	7	6	6	8	7	8	9	8	8	3	5	5	3	5	5	3	3	4	3	4	4	6	6	6	7	6	6	5	5	5	4	5
55	1	30	4	17	1	7	3	6	8	9	5	8	5	9	4	6	6	9	5	8	3	7	4	7	5	8	5	2	7	7	4	6	9	3	6	5	8	3	6	3	7	8	5	6	3	8	5	5	9
56	2	31	4	19	1	3	1	3	8	7	8	7	7	8	7	6	7	7	8	9	7	8	7	8	7	8	7	9	7	6	7	6	4	3	4	3	1	3	6	8	6	7	8	6	6	7	7	6	7
57	2	33	4	17	1	5	5	3	6	7	7	6	7	8	7	6	7	6	7	8	7	8	6	6	7	6	7	6	7	5	5	5	3	5	3	5	5	6	2	5	3	5	6	6	7	6	6	6	7
58	2	37	4	19	1	1	5	5	6	6	7	6	6	7	7	6	7	8	9	9	7	6	7	6	6	6	2	5	5	3	5	5	1	5	5	1	4	5	4	6	5	4	5	5	7	8	7	1	5
59	2	30	4	16		6	8	7	9	8	8	7	9	7	6	6	8	8	6	6	5	9	9	6	7	5	8	8	6	8	9	7	6	5	7	5	5	7	8	7	6	8	7	7	9	8	6	8	7
60	2	27	4	13	2	8	7	7	4	5	8	6	8	7	5	2	7	5	7	5	2	2	8	2	6	7	6	5	3	2	5	7	2	6	5	2	3	6	5	6	6	5	6	5	5	6	3	5	4
61	2	31	5	20	1	5	5	5	7	7	7	8	7	8	7	8	8	7	6	7	7	7	8	8	7	7	4	5	4	8	7	7	5	5	5	4	4	5	7	6	7	7	6	7	7	6	7	5	4
62	1	30	4	17	1	4	5	5	7	8	8	6	6	7	7	6	7	8	8	8	9	8	9	5	5	5	6	5	5	4	5	5	3	5	4	2	3	3	9	8	8	6	6	7	5	5	5	6	7
63	1	31	4	13	2	8	9	6	9	8	8	9	6	8	9	8	7	9	7	9	6	9	8	7	9	4	7	8	6	9	8	9	8	7	9	7	8	6	9	8	9	9	6	8	7	7	9	8	7
64	2	31	4	14		3	4	3	5	6	7	5	6	7	5	6	7	6	6	7	7	7	7	8	7	8	3	5	5	4	4	5	1	2	2	3	3	4	5	6	5	5	6	5	6	6	7	3	3
65	1	31	5	16		1	5	5	8	7	7	6	5	6	7	6	7	8	7	8	4	5	5	6	6	6	3	5	5	6	5	6	2	4	4	1	3	3	5	6	6	6	6	7	7	6	6	3	5
66	2	33	4	16		5	5	5	8	8	8	5	5	5	7	6	6	8	8	8	7	7	7	7	7	7	4	5	5	6	6	6	3	5	5	4	5	5	7	6	7	5	7	7	7	7	7	5	5
67	2	28	4	9	2	3	4	4	7	8	8	8	8	7	7	8	8	7	6	8	7	8	7	7	8	7	9	8	8	5	4	4	4	4	5	1	2	3	6	6	6	5	6	6	7	7	7	8	8
68	2	39	4	18	1	5	5	5	9	9	8	9	8	8	9	8	8	8	9	9	8	8	9	8	8	9	9	8	8	9	8	8	9	8	8	4	3	3	6	5	6	8	8	9	9	8	9	4	5
69	2	30	4	14		1	2	5	7	4	8	4	3	8	2	7	9	7	1	6	9	7	3	6	4	7	3	9	8	7	4	6	2	9	5	1	3	7	9	4	6	6	7	9	5	6	3	6	4
70	2	33	4	17	1	3	5	6	8	9	8	9	7	8	9	7	8	5	7	9	9	6	8	9	7	6	3	5	5	6	7	9	1	8	7	1	3	5	4	7	7	9	9	8	9	7	6	2	6
71	1	33	4	18	1	8	7	8	9	7	8	8	7	8	9	8	7	9	7	9	8	9	8	9	7	8	9	8	7	6	8	7	6	5	6	8	7	8	9	8	7	9	8	8	9	8	9	6	7
72	1	37	4	13	2	7	8	7	8	8	9	8	9	9	8	7	9	7	8	8	7	8	9	7	7	8	8	8	8	6	7	8	5	5	6	4	5	5	6	8	8	8	9	8	7	7	8	4	6
73	2	34	4	12	2	6	8	6	5	8	7	7	9	6	9	5	9	9	8	6	6	8	5	9	7	7	5	8	6	8	9	6	2	3	5	3	2	4	4	5	6	9	7	9	6	7	9	7	6
74	2	20	4	15		2	5	5	7	7	8	4	5	5	4	4	3	6	7	7	7	8	8	6	6	7	3	5	5	4	5	5	2	5	4	5	5	6	1	2	3	6	6	6	7	7	8	6	6
75	1	30	4	15		1	3	5	9	6	9	2	5	3	6	9	6	9	3	5	6	7	4	8	7	3	1	4	5	1	2	1	1	4	5	1	2	3	1	4	5	5	8	6	3	5	8	1	2
76	2	37	3	14		1	7	5	5	6	8	3	8	7	4	6	7	8	8	5	4	6	4	3	5	4	7	3	5	7	6	4	6	5	3	5	6	8	7	5	7	8	5	4	2	4	3	9	7
77	2	22	4	14		9	9	9	8	7	8	6	8	6	8	7	6	7	8	7	8	6	6	8	6	5	8	6	7	7	8	5	4	6	7	7	6	6	3	6	7	9	8	9	8	9	7	6	7
78	1	39	5	8	2	2	5	5	8	7	5	8	6	7	7	7	7	8	7	8	6	5	5	6	5	5	1	5	4	3	5	5	1	4	5	2	5	5	3	5	5	4	5	5	8	6	7	2	5
79	2	26	4	19	1	8	8	8	9	9	9	9	8	8	8	8	8	7	7	7	9	9	9	7	8	8	9	9	9	5	6	6	8	9	8	8	9	9	9	8	8	6	6	6	9	9	9	7	6
80	2	35	4	19	1	3	4	3	9	6	7	6	8	9	6	7	8	9	8	7	8	7	9	8	7	9	6	5	4	4	3	4	1	2	3	1	2	1	7	6	8	9	8	9	8	9	8	1	2
81	2	39	4	16		4	5	5	8	7	8	6	7	7	6	5	5	8	7	6	9	8	9	8	9	6	6	6	7	5	6	7	5	5	6	4	3	2	7	6	8	5	6	5	6	7	7	6	5
82	2	36	4	13	2	9	7	9	7	7	8	7	7	6	8	8	7	6	9	7	7	6	8	8	7	8	7	6	7	8	6	6	5	7	6	3	3	3	7	6	8	8	7	9	7	7	8	8	7
83	1	53	3	6	2	6	7	7	9	9	9	8	8	9	8	9	8	8	8	9	8	8	8	8	8	9	9	8	9	9	7	8	3	5	6	4	5	6	7	7	8	7	8	7	9	8	9	6	5
84	1	32	4	11	2	5	5	5	6	7	8	5	4	4	5	6	6	6	6	7	7	7	8	7	8	8	4	4	4	4	4	3	5	4	5	5	4	4	6	7	7	5	5	5	6	7	7	5	5
85	1	30	4	13	2	4	3	4	5	6	7	5	6	4	6	7	6	6	4	6	5	6	7	6	5	7	4	5	4	6	5	6	4	5	7	2	3	2	4	3	4	5	6	7	5	4	5	3	4
86	2	38	4	17	1	5	4	4	8	7	8	6	7	7	7	8	8	9	9	9	8	9	8	7	8	7	5	4	6	6	5	6	4	3	4	5	4	5	6	5	5	6	7	6	8	7	7	5	4
87	1	32	4	17	1	6	6	7	7	8	7	8	9	7	7	8	8	9	8	7	8	8	7	7	8	8	8	9	8	9	8	7	8	8	9	5	8	8	6	7	8	9	8	8	7	8	8	9	8
88	1	27	4	19	1	4	4	3	7	9	9	7	6	8	9	8	8	9	7	9	7	9	8	7	8	9	3	3	3	3	5	5	1	3	2	1	1	1	6	7	7	3	5	5	7	6	7	4	5
89	1	36	4	16		6	6	5	9	9	9	9	8	9	8	8	6	8	9	8	9	9	7	9	9	9	6	7	7	9	8	9	1	5	5	3	5	5	9	1	9	7	8	7	7	9	8	8	7
90	2	34	4	12	2	7	8	9	7	8	9	8	9	9	6	7	8	8	6	9	7	5	6	6	7	8	9	5	7	6	8	9	2	3	2	4	5	4	8	9	7	6	8	7	5	7	6	8	7
91	1	30	4	17	1	9	5	8	9	6	8	8	8	5	6	8	9	6	8	5	7	3	6	8	5	8	6	4	7	5	7	8	5	7	3	7	4	6	5	8	5	9	6	7	5	3	7	3	6
92	1	51	4	9	2	9	9	9	9	9	9	8	9	9	9	9	9	9	9	9	8	9	9	9	9	9	9	9	9	9	9	9	6	9	9	6	9	9	9	9	9	9	9	9	9	9	9	9	9
93	1	40	4	14		5	5	5	9	9	9	8	9	9	7	5	7	9	9	8	7	5	7	7	8	7	4	5	5	6	6	5	2	3	3	2	2	2	3	4	3	8	9	9	6	7	5	4	5
94	1	30	4	15		9	9	7	8	9	8	7	8	6	7	7	9	9	9	8	6	9	9	9	8	8	9	6	9	7	6	8	5	7	9	8	6	8	8	7	9	9	6	9	8	7	9	4	5
95	1	33	4	16		8	7	6	7	8	7	5	6	6	7	7	6	5	5	6	7	7	6	8	7	7	4	5	7	3	5	4	3	5	6	5	7	6	9	8	7	7	6	8	7	7	8	8	7
96	1	23	3	13	2	6	6	7	8	7	5	8	7	6	5	5	7	8	9	7	6	5	8	7	6	8	9	7	6	8	6	6	4	4	6	5	8	8	6	7	6	7	7	5	5	8	8	6	6
97	1	25	4	16		6	6	7	7	6	7	4	5	5	6	8	7	7	9	8	6	7	8	7	7	8	7	8	8	6	8	7	7	8	8	6	6	7	7	8	8	7	8	8	7	8	8	7	8
98	2	32	4	16		6	6	6	7	7	8	6	6	6	6	6	6	7	7	7	7	7	7	8	8	8	8	8	8	6	6	6	2	2	2	1	1	1	2	2	2	9	9	9	8	8	8	3	3
99	1	35	4	16		5	5	5	8	7	7	8	6	7	7	8	6	8	7	7	7	6	6	8	6	7	5	5	5	6	6	6	3	5	5	2	4	4	8	7	7	7	6	6	8	7	7	6	5
100	2	30	4	17	1	5	5	4	9	8	8	7	6	8	9	8	9	9	9	9	8	7	6	8	7	7	5	5	5	6	5	6	4	3	3	3	2	2	7	8	7	9	8	8	8	9	8	7	6
101	2	25	4	16		7	7	6	5	5	5	5	5	5	7	7	7	7	7	7	7	8	7	7	6	7	9	7	7	7	7	7	7	6	7	6	6	7	6	6	7	7	7	7	6	6	7	6	6
102	2	27	4	10	2	6	6	6	6	5	6	7	5	6	6	5	5	7	8	7	7	5	7	8	7	7	5	5	5	6	5	5	2	3	3	1	1	2	5	6	6	6	6	6	5	7	7	8	8
103	2	31	4	16		6	7	8	7	4	3	6	5	2	1	8	5	8	7	6	5	9	4	3	6	2	8	6	4	7	8	9	5	4	3	2	1	8	7	6	5	4	6	8	5	4	3	9	5
104	1	30	5	19	1	5	5	5	8	7	8	7	8	9	8	7	6	8	7	7	8	6	7	9	9	9	5	6	5	7	7	6	3	2	2	4	4	4	7	6	7	8	7	8	9	8	9	6	6
105	1	38	4	11	2	4	3	4	8	8	9	7	8	9	8	7	7	6	7	6	6	5	6	6	6	7	3	3	3	3	3	2	3	5	3	2	1	2	3	2	2	7	8	7	8	7	8	3	2
106	2	37	4	15		2	2	2	9	8	9	7	7	7	5	5	5	8	8	8	7	7	7	9	9	9	8	9	8	5	5	5	4	4	4	3	3	3	8	8	8	4	4	4	5	5	5	3	3
107	2	39	5	18	1	9	7	8	7	7	7	7	7	8	7	8	8	6	7	6	7	6	7	6	7	6	7	6	7	8	6	8	8	8	8	8	8	7	8	8	9	6	7	6	7	8	7	6	8
108	1	27	4	13	2	3	6	5	7	5	6	7	6	7	6	5	6	9	8	7	9	5	5	8	7	9	6	4	6	3	4	5	6	5	4	2	3	4	1	5	6	6	4	5	7	5	7	2	5
109	1	29	4	17	1	9	7	9	8	9	9	8	9	7	6	8	9	7	6	8	8	9	7	8	9	7	6	8	9	5	7	6	5	7	8	7	9	7	8	9	7	9	7	8	9	8	9	7	6
110	2	29	4	16		4	5	6	8	9	6	5	5	5	8	9	7	8	9	7	8	6	7	6	8	9	7	8	6	9	7	7	3	4	5	3	5	5	7	8	9	7	6	8	6	7	6	5	5
111	2	22	4	16		7	7	7	9	8	8	8	7	7	7	7	6	9	9	8	9	7	8	8	9	8	6	6	6	9	8	8	9	9	9	6	6	6	8	8	8	9	9	9	9	8	8	8	8
112	2	30	5	12	2	5	5	4	9	9	7	6	7	6	8	9	8	7	6	6	8	9	8	5	4	7	7	6	8	5	4	4	3	2	3	1	2	1	7	8	8	5	4	6	7	6	8	7	6
113	1	25	4	15		5	5	6	7	8	9	6	7	7	5	6	5	7	8	8	9	9	8	9	8	9	6	6	7	6	6	7	5	5	4	3	3	4	3	3	2	9	9	8	8	9	9	7	7
114	1	32	4	17	1	5	5	5	9	9	9	7	9	8	9	8	9	9	9	8	7	7	9	9	9	8	9	9	8	5	5	5	1	5	3	6	7	6	1	3	1	9	9	8	9	8	9	9	9
115	1	34	4	12	2	3	7	5	6	8	4	6	5	7	5	8	6	6	8	4	7	4	9	5	7	4	7	6	8	6	8	5	7	5	7	5	6	3	7	5	6	6	8	4	7	5	7	6	5
116	2	35	4	16		8	7	6	7	6	8	6	8	8	7	8	7	7	6	8	6	7	6	8	6	7	6	8	7	7	6	7	6	8	6	8	7	6	7	6	8	7	6	7	8	6	7	7	6
117	2	35	4	17	1	5	4	7	7	9	8	7	6	7	5	4	5	9	8	9	6	5	7	9	8	7	7	8	6	7	9	6	5	4	6	2	4	1	1	2	1	4	6	3	9	8	7	3	6
118	1	31	4	11	2	5	4	4	7	6	8	6	7	7	5	7	6	4	5	3	2	4	5	7	8	7	9	8	9	5	6	4	3	2	2	4	2	3	7	6	8	9	9	8	8	7	8	7	7
119	2	24	4	18	1	3	4	3	6	5	8	5	7	8	8	9	8	6	7	6	7	7	8	9	8	9	7	6	7	4	5	4	6	7	6	4	5	5	7	7	6	9	8	9	6	6	7	6	7
120	1	28	4	16		5	5	5	8	7	8	8	7	8	8	7	8	8	7	7	8	7	7	8	7	7	6	5	5	4	4	4	3	5	5	5	6	6	6	5	5	6	5	5	7	6	6	5	5
121	2	24	4	10	2	3	5	4	7	8	6	8	6	7	6	5	6	4	4	3	9	7	8	3	2	5	8	7	5	7	8	9	4	5	3	2	2	3	7	7	6	3	4	6	3	4	3	7	6
122	2	36	4	15		8	6	8	5	3	5	8	6	7	9	7	7	8	8	8	8	7	7	8	8	7	6	7	7	2	4	3	2	3	4	3	4	3	3	5	3	9	8	8	7	8	7	9	8
123	1	36	4	17	1	5	6	5	8	9	7	7	8	8	7	8	7	7	8	8	7	8	7	7	9	8	6	7	6	7	8	8	5	6	6	6	8	7	7	8	9	6	8	7	9	8	9	7	8
124	2	57	3	16		2	5	5	8	9	9	7	6	7	8	9	8	9	9	9	7	7	6	9	8	8	3	5	5	9	3	9	1	4	5	5	4	5	9	1	8	9	9	8	8	8	7	6	6
125	2	29	4	8	2	6	6	6	8	8	8	9	9	9	8	9	9	8	9	9	8	9	9	8	8	9	6	7	7	6	7	7	7	7	8	7	8	8	9	9	9	7	8	8	8	8	8	7	8
126	2	42	4	17	1	5	5	5	7	8	8	3	4	5	5	4	4	9	9	9	8	9	8	9	9	8	2	5	6	8	6	8	1	3	4	6	5	6	9	1	9	8	9	8	9	8	8	7	7
127	2	20	4	16		7	6	5	7	6	7	5	6	6	8	9	7	7	6	5	6	5	5	7	6	7	8	7	6	6	5	5	7	5	5	6	6	5	9	9	9	8	7	7	7	7	7	8	7
128	2	26	4	16		1	5	5	7	7	8	5	5	5	7	6	7	7	8	7	5	5	5	7	8	7	1	5	4	4	3	4	2	3	2	3	2	2	3	4	3	4	5	5	5	5	5	4	2
129	2	26	4	17	1	4	5	5	7	7	8	8	9	8	6	7	6	7	8	7	6	7	7	8	9	9	5	4	5	6	7	6	3	2	3	3	3	2	5	6	6	6	7	8	7	8	7	5	5
130	2	28	5	14		5	6	6	7	6	7	5	6	7	6	8	7	7	6	7	7	6	6	7	8	8	6	6	7	7	6	6	8	7	8	6	5	5	6	5	7	7	6	6	5	7	5	6	7
131	1	43	4	16		7	6	7	9	9	9	7	7	7	6	6	6	9	9	9	9	9	9	8	8	8	5	5	5	5	5	5	4	4	4	3	5	5	8	8	8	6	6	6	6	6	6	5	5
132	2	45	5	16		1	5	5	7	6	6	3	5	5	5	6	6	8	9	9	6	6	7	6	6	7	2	5	5	2	3	4	2	5	5	1	5	5	4	5	5	1	1	2	6	6	6	5	5
133	2	29	4	16		5	5	5	6	7	7	7	6	7	7	6	7	7	6	7	7	7	6	7	7	8	6	7	6	6	7	6	6	7	6	5	6	6	6	6	6	7	6	7	8	7	7	5	6
134	2	30	4	17	1	6	5	5	7	7	7	8	8	8	9	9	9	9	8	9	9	8	8	9	8	7	7	8	8	6	6	5	4	4	5	3	3	4	5	5	6	4	4	3	5	5	4	5	5
135	2	22	4	17	1	6	5	5	6	7	7	6	7	7	5	6	6	6	7	7	7	8	8	9	8	9	5	6	6	5	6	6	4	5	5	4	4	5	5	6	6	6	6	7	6	8	8	5	6
136	1	25	4	15		9	9	9	7	8	6	7	7	7	8	7	8	8	9	7	9	6	8	7	8	7	8	7	8	8	9	6	9	8	8	9	8	7	9	9	9	9	8	8	9	8	7	9	7
137	2	31	4	18	1	9	8	9	9	9	8	8	8	8	7	8	7	9	9	9	8	8	9	9	9	8	9	8	9	9	8	9	9	8	9	9	8	9	9	9	9	9	8	9	9	8	9	9	8
138	2	23	4	16		3	5	5	7	8	7	7	4	5	4	3	4	6	7	6	5	5	5	4	5	5	2	5	6	3	5	5	2	4	5	3	4	4	6	6	7	6	5	7	7	7	7	3	5
139	1	29	4	19	1	9	8	9	9	8	8	6	6	6	9	8	9	9	8	9	9	8	8	9	8	8	5	5	5	2	5	5	2	5	5	1	4	4	4	5	5	4	5	5	6	7	7	2	5
140	2	35	5	15		8	8	8	8	9	8	8	7	8	7	6	7	7	7	8	7	8	7	7	8	7	8	7	8	7	7	8	6	7	7	7	7	6	8	8	8	7	8	7	7	7	8	6	7
141	1	44	5	16		9	9	9	9	8	9	9	6	7	9	7	7	9	9	9	9	9	9	9	9	9	8	8	9	7	8	8	2	4	3	6	6	7	8	7	7	9	9	9	8	8	8	5	6
142	1	25	4	15		9	5	6	9	9	7	9	5	6	6	8	4	7	5	7	3	4	1	6	7	5	8	6	7	9	9	6	1	5	1	1	1	5	7	6	7	9	9	8	7	9	5	5	1
143	1	32	4	15		6	5	6	8	7	7	4	4	3	4	4	3	8	7	7	6	6	7	7	6	7	7	6	7	8	8	7	3	4	3	6	5	6	7	7	8	8	8	8	9	8	8	6	6
144	1	32	4	16		6	7	6	8	7	7	7	6	6	7	6	7	8	7	7	8	7	7	9	8	8	7	8	7	8	7	7	6	7	6	7	7	8	8	7	7	9	8	8	7	8	8	6	6
145	1	31	4	13	2	9	6	5	9	6	7	9	4	3	6	2	1	7	4	5	9	8	6	8	5	7	5	7	4	2	3	5	1	4	2	3	5	4	2	3	2	9	7	7	6	5	8	5	6
146	1	23	4	16		6	8	7	8	6	8	6	7	6	5	7	6	8	9	7	8	6	7	7	5	6	4	5	5	4	5	4	3	3	2	3	2	4	7	6	8	7	8	6	7	5	8	3	4
147	1	22	4	11	2	8	6	7	9	9	8	5	4	5	4	3	4	6	8	8	6	7	7	9	9	8	4	5	4	5	4	4	3	2	2	1	2	2	7	8	8	6	7	7	9	9	9	6	5
148	1	21	4	10	2	9	6	7	7	7	7	6	6	5	7	7	8	6	7	8	7	8	9	7	8	9	4	6	6	4	5	6	2	5	5	3	2	3	4	6	6	6	6	7	7	8	8	3	5
149	2	32	4	19	1	9	8	9	9	8	9	9	8	9	9	8	9	9	8	9	9	8	9	9	8	9	9	8	9	9	8	9	1	2	1	9	8	9	9	8	9	9	8	9	9	8	9	9	8
150	1	33	4	11	2	5	7	7	8	8	8	7	8	8	8	9	9	8	9	9	9	9	9	9	8	8	7	8	8	6	7	7	2	3	3	5	5	6	7	8	8	6	7	7	7	8	9	3	3
151	2	32	5	9	2	4	5	5	6	7	8	7	8	9	8	9	9	7	8	8	8	9	8	9	9	9	7	8	8	5	6	6	2	2	3	5	6	7	7	8	8	6	7	7	8	9	8	3	4
152	2	39	4	16		6	7	7	8	7	7	8	8	5	5	5	6	8	8	7	8	8	7	9	8	8	9	8	8	5	5	4	1	5	5	5	6	6	5	7	7	8	8	8	5	5	5	7	7
153	1	42	4	14		2	5	6	6	8	7	6	6	7	5	4	5	8	7	8	6	7	7	8	9	9	7	8	6	4	5	5	3	4	3	2	5	5	4	6	6	5	6	6	7	8	7	4	5
154	1	38	4	9	2	6	5	5	6	7	7	5	5	5	7	6	7	7	7	6	8	7	7	8	7	8	5	5	6	5	6	6	4	5	4	4	5	5	6	7	7	7	6	7	7	6	6	8	7
155	2	39	3	11	2	6	6	6	6	7	7	7	6	7	7	6	6	6	7	7	7	7	8	6	7	7	7	6	6	5	5	4	4	4	3	2	3	2	5	6	5	4	5	5	5	6	5	6	5
156	2	37	4	18	1	5	7	6	7	9	8	6	4	5	8	6	7	8	6	7	8	7	8	9	7	8	6	5	6	7	6	8	4	5	6	3	4	4	8	7	8	6	5	6	8	7	8	5	5
157	2	53	3	14		9	8	9	9	8	9	8	7	7	6	7	5	8	7	7	9	8	7	9	8	8	6	6	6	8	7	8	2	3	1	4	3	2	6	7	6	8	7	9	9	7	8	7	8
158	1	27	4	13	2	5	5	6	7	9	7	8	6	7	3	2	4	8	7	9	6	6	5	8	7	8	5	6	5	2	5	4	2	4	3	1	5	5	7	8	7	8	7	8	5	6	5	2	5
159	2	32	5	16		6	6	6	8	9	8	7	6	6	8	7	8	7	6	7	8	7	8	9	9	9	6	6	5	6	7	6	5	5	5	4	3	4	7	7	7	7	6	6	7	7	7	5	5
160	2	32	4	18	1	3	5	5	6	7	6	4	3	4	6	5	6	7	7	8	6	7	7	6	6	7	3	2	3	4	3	3	2	3	3	3	2	4	5	6	5	4	3	2	6	7	6	2	3
161	1	37	4	16		3	3	3	8	8	8	7	6	6	8	8	7	7	7	7	8	8	8	9	8	8	6	6	6	4	4	4	2	3	3	2	4	3	4	4	4	6	6	7	7	6	6	3	4
162	1	30	4	18	1	7	9	7	7	8	9	7	8	6	8	7	9	7	9	7	7	9	6	7	9	7	7	9	8	6	8	7	6	8	8	7	9	7	7	8	9	7	8	9	6	7	8	6	8
163	1	33	4	16		7	6	7	7	6	7	6	7	6	8	7	7	8	7	7	8	8	7	7	8	8	7	8	8	8	8	7	7	7	6	8	8	7	9	8	8	8	9	9	8	8	7	7	7
164	2	32	4	16		8	7	8	9	7	8	6	6	5	4	4	5	8	7	8	8	9	7	6	5	6	6	7	6	5	6	5	6	5	6	7	6	7	8	6	7	7	6	7	8	7	8	7	6
165	2	37	4	16		8	8	8	9	9	9	8	8	8	9	9	9	9	9	9	8	8	8	9	9	9	7	7	7	7	7	7	5	5	5	5	5	5	7	7	7	8	8	8	6	6	6	4	4
166	1	31	4	18	1	9	8	9	9	7	8	7	9	8	8	7	9	7	8	7	9	8	9	7	9	8	9	8	7	8	9	7	6	7	6	7	8	7	9	8	7	9	8	9	7	9	8	7	8
167	2	35	4	14		7	9	7	8	9	8	7	9	7	9	7	9	7	8	9	7	8	9	7	8	9	8	9	7	7	8	9	5	7	7	5	6	5	8	7	7	8	9	7	7	8	9	6	5
168	2	29	4	16		7	8	9	8	7	7	4	3	2	5	4	3	8	9	8	9	7	8	5	6	8	3	4	5	1	2	3	1	2	4	1	1	3	7	6	9	9	8	7	5	6	7	9	8
169	2	32	4	15		4	6	5	7	6	6	8	7	7	4	5	5	7	6	6	5	5	5	7	7	7	5	5	5	5	5	5	1	1	1	4	4	4	7	7	7	5	5	5	7	7	7	4	4
170	2	27	4	9	2	6	7	8	6	7	6	8	2	3	5	4	3	6	7	8	7	8	5	7	6	8	5	5	5	5	6	6	5	6	7	6	5	6	6	5	5	5	5	6	7	7	8	7	8
171	2	33	4	16		6	6	7	8	7	8	7	8	8	6	7	8	8	9	8	8	9	8	8	8	9	7	7	8	6	7	7	5	6	6	6	6	7	7	8	8	7	8	8	8	8	9	5	5
172	1	31	5	16		7	7	7	8	7	7	7	8	7	7	7	8	7	8	6	8	7	8	7	7	7	6	7	7	7	8	8	3	7	5	6	7	6	7	7	7	6	7	6	6	6	7	7	6
173	2	29	4	16		6	7	8	7	6	7	8	7	6	5	4	4	8	7	6	8	7	7	6	6	5	4	5	5	5	4	4	3	2	2	3	4	3	7	6	6	8	7	8	6	7	6	5	6
174	1	43	4	14		3	5	5	8	7	7	7	6	6	7	6	6	8	7	7	7	6	6	8	7	7	3	5	5	4	5	5	2	4	4	2	5	5	6	6	6	7	6	6	8	7	7	4	5
175	2	33	4	10	2	7	7	8	7	6	6	3	4	3	6	6	6	7	6	7	8	7	7	8	8	7	6	6	6	7	6	7	3	2	2	2	3	3	8	8	8	7	8	8	7	7	7	7	8
176	2	44	5	16		7	7	7	7	8	6	7	8	7	7	8	7	7	8	8	7	6	7	7	7	7	7	8	7	6	6	6	5	7	6	6	6	7	6	6	7	7	7	6	7	7	7	5	5
177	1	29	4	16		9	8	7	7	8	7	7	6	7	9	7	9	7	8	6	8	8	7	8	8	8	8	6	9	8	9	7	9	7	9	8	7	8	8	9	7	9	7	6	7	8	6	8	7
178	2	32	4	16		4	6	5	9	8	8	4	5	5	5	6	6	7	8	8	7	7	6	9	7	9	6	5	6	6	5	5	3	5	5	2	4	5	7	6	8	8	7	7	9	9	9	6	7
179	2	37	4	18	1	7	8	8	8	9	9	8	9	9	8	9	9	9	9	9	8	9	9	9	9	9	8	9	9	8	9	9	6	8	8	7	8	8	7	9	9	8	9	9	8	9	9	8	9
180	2	29	4	9	2	3	5	4	8	7	7	6	7	7	5	6	6	9	8	8	6	5	6	5	4	4	2	5	4	3	5	4	3	2	2	3	3	2	7	8	7	5	4	4	3	2	2	3	3
181	1	33	4	16		5	5	5	8	8	8	7	6	6	8	9	8	9	9	9	8	8	8	9	9	9	5	5	5	7	7	7	4	4	4	3	3	3	6	6	6	8	8	8	9	9	9	5	5
182	1	28	4	16		8	7	8	8	8	9	9	7	7	9	7	8	7	8	8	9	7	9	9	7	8	7	8	8	7	9	7	5	6	7	8	7	6	8	7	9	8	8	6	8	9	7	8	7
183	1	31	5	16		5	5	5	8	7	7	7	6	6	6	7	7	7	8	7	9	8	7	7	7	8	5	5	5	7	6	5	5	5	5	4	5	4	7	6	7	7	7	6	8	7	8	5	6
184	2	31	4	15		3	4	4	9	9	8	7	6	6	4	4	3	9	8	8	7	6	6	8	8	7	3	4	4	4	3	4	3	3	4	4	3	3	7	6	6	7	6	6	6	6	7	6	6
185	1	22	4	18	1	1	5	5	9	9	8	9	8	9	4	5	5	7	6	8	6	6	7	7	8	7	1	5	4	5	4	4	5	4	4	1	2	1	9	8	8	9	7	8	5	5	6	1	4
186	1	41	5	16		2	5	5	7	7	7	8	8	8	9	9	9	8	9	8	7	7	7	8	8	8	5	5	5	6	6	6	2	3	3	4	4	4	5	5	5	8	8	8	7	7	7	5	5
187	2	23	4	12	2	7	6	8	8	7	9	7	8	9	6	7	8	6	7	8	9	8	7	6	7	8	9	8	7	7	8	9	6	7	8	4	5	6	7	8	9	7	8	9	8	9	8	5	6
188	2	45	4	16		4	4	3	6	6	6	4	4	3	5	3	3	7	6	6	7	7	8	9	6	8	1	5	4	3	5	4	2	4	5	3	3	4	3	3	6	4	5	5	5	5	5	3	5
189	2	28	4	15		4	6	6	6	7	7	6	6	6	7	7	7	8	8	9	7	8	8	8	9	9	2	5	5	6	6	6	9	8	9	5	5	6	7	8	7	8	9	8	9	9	9	3	5
190	2	37	4	16		8	8	9	8	8	9	5	8	9	7	9	9	7	7	8	9	8	8	9	8	8	9	9	9	8	8	9	5	7	8	8	8	8	9	9	9	9	9	9	9	9	9	8	8
191	2	28	4	12	2	5	5	6	6	6	6	6	6	6	6	6	5	7	6	6	6	6	5	7	6	6	5	5	5	5	5	5	5	5	5	3	4	4	5	5	6	7	6	6	5	5	5	5	5
192	2	23	4	13	2	7	8	7	8	8	7	5	6	8	5	6	5	5	7	5	8	7	7	9	7	8	4	5	5	7	7	7	2	2	3	1	3	3	4	5	5	6	6	7	9	8	9	5	6
193	2	46	3	12	2	3	5	5	2	6	6	7	5	4	6	5	6	7	8	9	3	5	6	2	5	5	2	5	6	1	2	4	2	4	5	2	3	5	4	6	6	1	2	3	5	6	7	3	5
194	2	33	4	19	1	5	6	6	7	8	8	3	3	3	6	6	5	9	8	9	9	8	9	8	8	9	8	9	8	5	5	5	6	6	5	5	6	5	8	9	8	6	6	7	7	7	7	5	6
195	1	35	4	13	2	8	7	8	8	8	7	7	6	7	7	8	6	8	7	8	9	7	8	7	8	9	8	7	8	7	8	9	8	7	8	7	8	9	7	8	8	8	7	8	8	7	8	7	8
196	1	33	4	18	1	7	8	7	7	8	7	8	8	6	8	8	7	8	7	7	8	7	8	8	7	8	7	7	8	7	8	8	3	4	3	6	7	7	8	7	8	7	8	8	7	8	7	8	8
197	2	31	4	11	2	8	7	7	9	9	9	2	3	2	6	7	7	9	8	8	8	7	7	7	6	6	8	8	9	4	3	3	4	3	3	6	7	7	9	9	9	7	6	7	8	9	9	7	6
198	1	33	4	16		8	7	7	8	8	8	7	6	6	7	8	7	8	8	7	8	7	8	8	8	8	7	7	7	7	7	7	5	5	5	5	5	5	7	7	7	8	8	8	7	8	7	6	6
199	2	32	4	18	1	2	5	5	5	6	6	6	7	6	4	5	5	6	7	7	7	8	8	8	7	7	4	5	5	2	5	5	2	4	4	1	3	3	6	7	7	6	7	7	5	5	5	6	6
200	2	32	4	12	2	8	2	8	8	3	8	5	4	4	8	7	8	8	7	6	9	8	8	9	9	9	9	9	9	8	9	8	9	8	7	2	4	4	9	9	9	9	9	8	8	9	8	9	8
201	2	41	4	15		2	7	8	9	8	8	9	7	6	9	8	7	9	8	8	9	8	8	9	9	8	3	5	5	4	5	5	3	4	4	4	5	5	8	7	7	8	7	7	8	8	8	4	5
[truncated: 199 more columns]
